# Supplementary material for: Yield of genetic association signals from genomes, exomes and imputation in the UK Biobank
Source: Nat Genet. 2024 Sep 25;56(11):2345–51. doi: 10.1038/s41588-024-01930-4 (PMC11549045; doi:10.1038/s41588-024-01930-4)
Supplement: Supplementary file 4 — Supplementary Data 1–3 provide full details of trait associations and traits tested. [file 41588_2024_1930_MOESM4_ESM.xls]

## Sheet: SupplementaryData1_SingleVarian
Variant_ID	Trait	Peak Platform	Effect size	Effect size - lower CI	Effect size - upper CO	Pval	AAF	Platforms	Gene me	Gene ID	Consequence
10:100152307:T:C	30620_Alanine_aminotransferase_inst_mean__RINT	WES	-0.0604505	-0.067246	-0.0536551	4.45E-68	0.496335	IMP, WES, WGS	ERLIN1	ENSG00000107566	missense
10:100315722:G:A	30610_Alkaline_phosphatase_inst_mean__RINT	WGS	-0.0358676	-0.044553	-0.0271822	5.78E-16	0.171728	IMP, WGS	PKD2L1	ENSG00000107593	intronic
10:100315722:G:A	3143_Ankle_spacing_width_inst_mean__RINT	WGS	0.0780277	0.0675722	0.0884831	1.89E-48	0.172536	IMP, WES, WGS	PKD2L1	ENSG00000107593	intronic
10:100581751:A:C	30650_Aspartate_aminotransferase_inst_mean__RINT	WGS	-2.03983	-2.34968	-1.72998	4.32E-38	0.000125829	IMP, WES, WGS			intergenic
10:100835542:T:A	4080_Systolic_blood_pressure_automated_reading_inst_mean__RINT	WGS	-0.0404252	-0.0518652	-0.0289852	4.33E-12	0.0991668	IMP, WGS			intergenic
10:100897140:T:C	30770_IGF_1_inst_mean__RINT	IMP	0.0243709	0.0174809	0.0312608	4.13E-12	0.552373	IMP, WGS			intergenic
10:100900524:G:C	23105_Basal_metabolic_rate_inst_mean__RINT	IMP	0.0169196	0.0123376	0.0215017	4.58E-13	0.428901	IMP, WES, WGS			intergenic
10:101064592:G:C	5133_6mm_strong_meridian_right_inst_mean__RINT	WGS	0.0607997	0.0442632	0.0773362	5.75E-13	0.666329	IMP, WES, WGS	KAZALD1	ENSG00000107821	missense
10:102186723:C:G	30610_Alkaline_phosphatase_inst_mean__RINT	WGS	-0.0795043	-0.0923558	-0.0666529	7.77E-34	0.0688456	IMP, WES, WGS			intergenic
10:102614896:T:A	50_Standing_height_inst_mean__RINT	IMP	-0.0201655	-0.0247225	-0.0156085	4.20E-18	0.424968	IMP, WES, WGS	SUFU	ENSG00000107882	intronic
10:103143615:T:G	4080_Systolic_blood_pressure_automated_reading_inst_mean__RINT	WGS	-0.0557659	-0.0680183	-0.0435135	4.64E-19	0.0796697	IMP, WES, WGS	NT5C2	ENSG00000076685	intronic
10:103173692:C:T	30040_Mean_corpuscular_volume_inst_mean__RINT	WGS	-0.0304558	-0.0377214	-0.0231902	2.11E-16	0.294515	IMP, WES, WGS	NT5C2	ENSG00000076685	intronic
10:103173692:C:T	30050_Mean_corpuscular_haemoglobin_inst_mean__RINT	WGS	-0.0347252	-0.0419394	-0.027511	3.94E-21	0.294517	IMP, WES, WGS	NT5C2	ENSG00000076685	intronic
10:103200095:C:A	30250_Reticulocyte_count_inst_mean__RINT	IMP	-0.0478976	-0.0551924	-0.0406028	6.72E-38	0.388373	IMP, WES, WGS			intergenic
10:111279462:A:T	30740_Glucose_inst_mean__RINT	WGS	-0.0474589	-0.0600333	-0.0348844	1.39E-13	0.101224	IMP, WGS			intergenic
10:112162970:A:G	30630_Apolipoprotein_A_inst_mean__RINT	IMP	-0.0426204	-0.0502203	-0.0350206	4.19E-28	0.718924	IMP, WES, WGS	GPAM	ENSG00000119927	intronic
10:112162970:A:G	30760_HDL_cholesterol_inst_mean__RINT	IMP	-0.0406043	-0.047967	-0.0332415	3.13E-27	0.71878	IMP, WES, WGS	GPAM	ENSG00000119927	intronic
10:112189906:T:C	30610_Alkaline_phosphatase_inst_mean__RINT	WGS	-0.0302862	-0.0375965	-0.022976	4.66E-16	0.72644	IMP, WES, WGS			intergenic
10:112994312:T:C	30740_Glucose_inst_mean__RINT	IMP	0.0524933	0.0440971	0.0608895	1.60E-34	0.291305	IMP, WGS	TCF7L2	ENSG00000148737	intronic
10:112994312:T:C	RGC_Metformin_Med__BIN	WGS	1.40608	1.33884	1.4767	2.63E-42	0.294059	IMP, WGS	TCF7L2	ENSG00000148737	intronic
10:112994312:T:C	RGC_OralDiabetes_Med__BIN	WGS	1.41136	1.34658	1.47926	7.72E-47	0.294059	IMP, WGS	TCF7L2	ENSG00000148737	intronic
10:112994329:T:C	49_Hip_circumference_inst_mean__RINT	WGS	-0.0294402	-0.0370199	-0.0218605	2.68E-14	0.309964	IMP, WGS	TCF7L2	ENSG00000148737	intronic
10:112995025:T:C	30750_Glycated_haemoglobin_HbA1c_inst_mean__RINT	IMP	0.0743665	0.066963	0.08177	2.77E-86	0.290985	IMP, WGS	TCF7L2	ENSG00000148737	intronic
10:112995025:T:C	RGC_T2D_New_CC__BIN	WGS	1.34834	1.30601	1.39205	2.62E-75	0.292109	IMP, WGS	TCF7L2	ENSG00000148737	intronic
10:112998590:C:T	RGC_TAG_ProbableT2D__BIN	IMP	1.40733	1.35072	1.46631	7.98E-60	0.290541	IMP, WGS	TCF7L2	ENSG00000148737	intronic
10:114033028:G:A	30760_HDL_cholesterol_inst_mean__RINT	WGS	0.0259642	0.0186023	0.0333261	4.76E-12	0.732494	IMP, WES, WGS			intergenic
10:119250744:A:G	30080_Platelet_count_inst_mean__RINT	WGS	-0.0374866	-0.0474584	-0.0275148	1.73E-13	0.127329	IMP, WGS	GRK5	ENSG00000198873	intronic
10:119370285:G:A	50_Standing_height_inst_mean__RINT	IMP	0.0207733	0.0154228	0.0261239	2.75E-14	0.228477	IMP, WGS	GRK5	ENSG00000198873	intronic
10:119670121:T:C	30650_Aspartate_aminotransferase_inst_mean__RINT	WGS	0.0303896	0.0219342	0.0388451	1.86E-12	0.21412	IMP, WES, WGS	BAG3	ENSG00000151929	missense
10:121097968:T:TA	30840_Total_bilirubin_inst_mean__RINT	WGS	-0.0389045	-0.049332	-0.0284769	2.62E-13	0.0883128	IMP, WGS			intergenic
10:12211598:G:A	RGC_T2D_New_CC__BIN	IMP	1.13534	1.09656	1.1755	8.20E-13	0.239626	IMP, WGS	CDC123	ENSG00000151465	intronic
10:122375287:G:C	50_Standing_height_inst_mean__RINT	WGS	0.017229	0.012742	0.0217159	5.24E-14	0.470555	IMP, WES, WGS	PLEKHA1	ENSG00000107679	intronic
10:12261814:T:C	3063_Forced_expiratory_volume_in_1_second_FEV1_inst_mean__RINT	IMP	-0.0207774	-0.0262282	-0.0153267	7.95E-14	0.368361	IMP, WES, WGS			intergenic
10:12265895:C:T	30750_Glycated_haemoglobin_HbA1c_inst_mean__RINT	WGS	0.0456334	0.0373508	0.0539161	3.50E-27	0.207706	IMP, WES, WGS			intergenic
10:12279634:T:C	RGC_Metformin_Med__BIN	IMP	1.23232	1.16218	1.30669	2.81E-12	0.186558	IMP, WGS			intergenic
10:12279634:T:C	RGC_OralDiabetes_Med__BIN	IMP	1.23118	1.16391	1.30234	4.03E-13	0.186558	IMP, WGS			intergenic
10:124730815:G:A	30720_Cystatin_C_inst_mean__RINT	WGS	-0.0359051	-0.0429869	-0.0288233	2.87E-23	0.266128	IMP, WES, WGS	FAM53B	ENSG00000189319	intronic
10:124731174:G:C	30700_Creatinine_inst_mean__RINT	WGS	-0.0242604	-0.0307558	-0.0177649	2.47E-13	0.267694	IMP, WES, WGS	FAM53B	ENSG00000189319	intronic
10:12902646:C:T	50_Standing_height_inst_mean__RINT	WGS	-0.0229435	-0.027912	-0.0179751	1.42E-19	0.282705	IMP, WGS	CCDC3	ENSG00000151468	intronic
10:16890385:G:A	RGC_Uriry_AlbuminCreatinine_Ratio__RINT	WGS	0.21604	0.168797	0.263283	3.17E-19	0.0192911	IMP, WES, WGS	CUBN	ENSG00000107611	missense
10:17794281:A:G	30650_Aspartate_aminotransferase_inst_mean__RINT	WGS	0.144289	0.137063	0.151515	2.23E-307	0.362354	IMP, WES, WGS	TMEM236	ENSG00000148483	intronic
10:17815565:T:A	30860_Total_protein_inst_mean__RINT	WGS	0.0351441	0.0276198	0.0426684	5.46E-20	0.544383	IMP, WES, WGS	MRC1	ENSG00000260314	intronic
10:17817694:A:T	30600_Albumin_inst_mean__RINT	WGS	0.0267637	0.0193209	0.0342064	1.82E-12	0.512575	IMP, WES, WGS	MRC1	ENSG00000260314	intronic
10:18439030:C:G	4080_Systolic_blood_pressure_automated_reading_inst_mean__RINT	IMP	-0.0301752	-0.0376436	-0.0227068	2.39E-15	0.300134	IMP, WGS	CACNB2	ENSG00000165995	intronic
10:24922362:C:T	30000_White_blood_cell_leukocyte_count_inst_mean__RINT	WGS	-0.046496	-0.0537707	-0.0392213	5.31E-36	0.367516	IMP, WGS	PRTFDC1	ENSG00000099256	intronic
10:24922362:C:T	30140_Neutrophill_count_inst_mean__RINT	WGS	-0.041437	-0.0487262	-0.0341477	7.86E-29	0.367552	IMP, WGS	PRTFDC1	ENSG00000099256	intronic
10:24929314:G:T	30120_Lymphocyte_count_inst_mean__RINT	IMP	-0.0282994	-0.0356652	-0.0209336	5.07E-14	0.366101	IMP, WGS	PRTFDC1	ENSG00000099256	intronic
10:24929314:G:T	30250_Reticulocyte_count_inst_mean__RINT	IMP	-0.0812799	-0.0886672	-0.0738927	3.84E-103	0.365948	IMP, WGS	PRTFDC1	ENSG00000099256	intronic
10:24931572:T:A	30130_Monocyte_count_inst_mean__RINT	WGS	-0.0416653	-0.0487016	-0.0346289	3.85E-31	0.367614	IMP, WGS	PRTFDC1	ENSG00000099256	intronic
10:26439005:C:G	30150_Eosinophill_count_inst_mean__RINT	WGS	-0.0293346	-0.0364669	-0.0222023	7.56E-16	0.597098	IMP, WGS	APBB1IP	ENSG00000077420	intronic
10:27611953:C:T	50_Standing_height_inst_mean__RINT	IMP	0.01754	0.0130264	0.0220535	2.60E-14	0.501394	IMP, WGS			intergenic
10:28492438:G:A	30000_White_blood_cell_leukocyte_count_inst_mean__RINT	WGS	0.0342142	0.0258725	0.0425559	9.06E-16	0.770096	IMP, WGS			intergenic
10:28492438:G:A	30140_Neutrophill_count_inst_mean__RINT	WGS	0.0346794	0.0263219	0.0430368	4.19E-16	0.770051	IMP, WGS			intergenic
10:28501522:G:A	30150_Eosinophill_count_inst_mean__RINT	WGS	0.0352459	0.0270562	0.0434357	3.31E-17	0.761217	IMP, WGS			intergenic
10:30759168:G:A	3146_Speed_of_sound_through_heel_inst_mean__RINT	IMP	0.0404037	0.0314694	0.0493381	7.75E-19	0.51073	IMP, WGS			intergenic
10:30759168:G:A	3148_Heel_bone_mineral_density_BMD_inst_mean__RINT	IMP	0.0430151	0.0341752	0.051855	1.47E-21	0.510684	IMP, WGS			intergenic
10:3844712:A:G	30260_Mean_reticulocyte_volume_inst_mean__RINT	WGS	-0.0579324	-0.0711189	-0.0447458	7.26E-18	0.0756721	IMP, WGS			intergenic
10:44911160:T:C	30010_Red_blood_cell_erythrocyte_count_inst_mean__RINT	WGS	-0.0302559	-0.0362615	-0.0242504	5.38E-23	0.582149	IMP, WGS	TMEM72	ENSG00000187783	upstream
10:45476877:C:G	30040_Mean_corpuscular_volume_inst_mean__RINT	IMP	0.0963308	0.0834071	0.109254	2.45E-48	0.0706993	IMP, WES, WGS	MARCHF8	ENSG00000165406	intronic
10:45482939:C:T	30250_Reticulocyte_count_inst_mean__RINT	WGS	0.0292092	0.0215711	0.0368472	6.62E-14	0.311227	IMP, WES, WGS	MARCHF8	ENSG00000165406	intronic
10:45483150:T:A	30760_HDL_cholesterol_inst_mean__RINT	IMP	0.0274685	0.019817	0.0351201	1.98E-12	0.239668	IMP, WES, WGS	MARCHF8	ENSG00000165406	intronic
10:45509367:C:T	30690_Cholesterol_inst_mean__RINT	WGS	0.0335802	0.0241566	0.0430038	2.87E-12	0.15837	IMP, WGS	MARCHF8	ENSG00000165406	intronic
10:45526557:G:A	30630_Apolipoprotein_A_inst_mean__RINT	WGS	0.0332416	0.025346	0.0411372	1.56E-16	0.238528	IMP, WES, WGS	MARCHF8	ENSG00000165406	intronic
10:45573988:T:C	30050_Mean_corpuscular_haemoglobin_inst_mean__RINT	WGS	0.0946264	0.0817414	0.107511	5.65E-47	0.0698552	IMP, WES, WGS			intergenic
10:45584065:T:C	30260_Mean_reticulocyte_volume_inst_mean__RINT	WGS	0.0609613	0.0474081	0.0745146	1.19E-18	0.0698506	IMP, WES, WGS			intergenic
10:49038965:C:G	30750_Glycated_haemoglobin_HbA1c_inst_mean__RINT	IMP	-0.0338162	-0.0418342	-0.0257982	1.38E-16	0.234504	IMP, WES, WGS	VSTM4	ENSG00000165633	intronic
10:49055156:A:G	30000_White_blood_cell_leukocyte_count_inst_mean__RINT	IMP	-0.0333755	-0.0417139	-0.0250371	4.33E-15	0.235648	IMP, WES, WGS	VSTM4	ENSG00000165633	intronic
10:49055156:A:G	30130_Monocyte_count_inst_mean__RINT	IMP	-0.0287073	-0.0367743	-0.0206403	3.06E-12	0.23562	IMP, WGS	VSTM4	ENSG00000165633	intronic
10:49055156:A:G	30120_Lymphocyte_count_inst_mean__RINT	WGS	-0.0367983	-0.045086	-0.0285105	3.25E-18	0.236922	IMP, WES, WGS	VSTM4	ENSG00000165633	intronic
10:49095491:C:T	30080_Platelet_count_inst_mean__RINT	IMP	-0.0352274	-0.0430662	-0.0273887	1.27E-18	0.237853	IMP, WES, WGS	VSTM4	ENSG00000165633	intronic
10:5000102:T:C	50_Standing_height_inst_mean__RINT	WGS	-0.0285322	-0.0355181	-0.0215463	1.19E-15	0.116448	IMP, WES, WGS	AKR1C2	ENSG00000151632	intronic
10:5020020:G:A	30850_Testosterone_inst_mean__RINT	WGS	-0.0200455	-0.025212	-0.0148789	2.86E-14	0.294231	IMP, WGS			intergenic
10:50882756:G:T	30730_Gamma_glutamyltransferase_inst_mean__RINT	WGS	0.217046	0.183326	0.250765	1.73E-36	0.00958352	IMP, WGS	A1CF	ENSG00000148584	intronic
10:50885488:G:A	30880_Urate_inst_mean__RINT	WGS	0.0413233	0.0335983	0.0490484	1.02E-25	0.178731	IMP, WES, WGS	A1CF	ENSG00000148584	intronic
10:50885664:C:T	30700_Creatinine_inst_mean__RINT	WGS	-0.0332245	-0.0407391	-0.0257098	4.49E-18	0.178098	IMP, WGS	A1CF	ENSG00000148584	upstream
10:5203817:G:T	30610_Alkaline_phosphatase_inst_mean__RINT	IMP	0.0322501	0.0232186	0.0412815	2.58E-12	0.154905	IMP, WES, WGS	AKR1C4	ENSG00000198610	intronic
10:5215978:C:T	30830_SHBG_inst_mean__RINT	WGS	-0.0547817	-0.0639007	-0.0456628	5.29E-32	0.153633	IMP, WES, WGS	AKR1C4	ENSG00000198610	intronic
10:5216487:T:G	30770_IGF_1_inst_mean__RINT	IMP	-0.0595288	-0.0690402	-0.0500174	1.37E-34	0.841383	IMP, WES, WGS	AKR1C4	ENSG00000198610	intronic
10:52666729:G:T	3146_Speed_of_sound_through_heel_inst_mean__RINT	WGS	-0.126612	-0.140853	-0.11237	5.39E-68	0.106892	IMP, WGS			intergenic
10:52666729:G:T	3148_Heel_bone_mineral_density_BMD_inst_mean__RINT	WGS	-0.119486	-0.13358	-0.105393	5.28E-62	0.106861	IMP, WGS			intergenic
10:58545104:A:C	30880_Urate_inst_mean__RINT	WGS	0.0222043	0.0162467	0.0281619	2.77E-13	0.550019	IMP, WES, WGS	BICC1	ENSG00000122870	intronic
10:58571787:G:C	30730_Gamma_glutamyltransferase_inst_mean__RINT	WGS	-0.0268478	-0.0334545	-0.0202411	1.66E-15	0.541998	IMP, WES, WGS	BICC1	ENSG00000122870	intronic
10:59709780:T:C	30880_Urate_inst_mean__RINT	WGS	0.060199	0.0531665	0.0672315	3.56E-63	0.7695	IMP, WES, WGS	SLC16A9	ENSG00000165449	5_prime_UTR
10:6055320:T:C	30120_Lymphocyte_count_inst_mean__RINT	WGS	-0.0455726	-0.0568889	-0.0342564	2.95E-15	0.108942	IMP, WES, WGS	IL2RA	ENSG00000134460	intronic
10:61740193:T:C	4079_Diastolic_blood_pressure_automated_reading_inst_mean__RINT	IMP	-0.0360562	-0.0462391	-0.0258734	3.92E-12	0.150297	IMP, WGS	CABCOCO1	ENSG00000183346	intronic
10:62637778:T:C	30150_Eosinophill_count_inst_mean__RINT	WGS	-0.0448343	-0.0520683	-0.0376003	5.93E-34	0.368515	IMP, WES, WGS			intergenic
10:62790311:G:C	30130_Monocyte_count_inst_mean__RINT	IMP	0.0251098	0.0181267	0.0320929	1.82E-12	0.604611	IMP, WGS			intergenic
10:63154256:T:TA	30870_Triglycerides_inst_mean__RINT	WES	-0.0254931	-0.0322962	-0.01869	2.06E-13	0.469028	IMP, WES, WGS	NRBF2	ENSG00000148572	3_prime_UTR
10:63168063:C:G	30850_Testosterone_inst_mean__RINT	WGS	0.0405703	0.0358591	0.0452816	6.53E-64	0.474578	IMP, WES, WGS	JMJD1C	ENSG00000171988	missense
10:63203689:T:C	30830_SHBG_inst_mean__RINT	WES	0.106225	0.0996386	0.112811	2.56E-219	0.473213	IMP, WES, WGS	JMJD1C	ENSG00000171988	intronic
10:63267850:A:T	30080_Platelet_count_inst_mean__RINT	WGS	0.0709475	0.0641912	0.0777038	4.03E-94	0.419015	IMP, WES, WGS	JMJD1C	ENSG00000171988	intronic
10:63380680:A:C	30610_Alkaline_phosphatase_inst_mean__RINT	IMP	0.0849595	0.0784129	0.0915062	1.02E-142	0.470896	IMP, WES, WGS	JMJD1C	ENSG00000171988	intronic
10:63511728:A:T	30840_Total_bilirubin_inst_mean__RINT	IMP	-0.0373578	-0.0433145	-0.0314011	1.00E-34	0.474646	IMP, WES, WGS			intergenic
10:63593995:A:T	30660_Direct_bilirubin_inst_mean__RINT	WGS	-0.0292416	-0.0358817	-0.0226015	6.07E-18	0.491862	IMP, WES, WGS	REEP3	ENSG00000165476	intronic
10:63603268:G:A	30050_Mean_corpuscular_haemoglobin_inst_mean__RINT	WGS	-0.0695029	-0.087656	-0.0513497	6.19E-14	0.033926	IMP, WES, WGS	REEP3	ENSG00000165476	intronic
10:68174212:G:A	30700_Creatinine_inst_mean__RINT	WES	-0.0205804	-0.0263462	-0.0148146	2.64E-12	0.493922	IMP, WES, WGS	MYPN	ENSG00000138347	missense
10:68497686:A:G	50_Standing_height_inst_mean__RINT	WGS	-0.0238079	-0.029728	-0.0178878	3.22E-15	0.173097	IMP, WES, WGS	SLC25A16	ENSG00000122912	intronic
10:69222380:T:TCA	30620_Alanine_aminotransferase_inst_mean__RINT	IMP	0.0337387	0.026351	0.0411265	3.53E-19	0.685694	IMP, WGS	HKDC1	ENSG00000156510	intronic
10:69226967:T:G	30650_Aspartate_aminotransferase_inst_mean__RINT	IMP	0.0277701	0.0202352	0.0353051	5.07E-13	0.689918	IMP, WGS	HKDC1	ENSG00000156510	intronic
10:69331892:T:A	30750_Glycated_haemoglobin_HbA1c_inst_mean__RINT	WGS	-0.186948	-0.19559	-0.178305	2.23E-307	0.185591	IMP, WES, WGS	HK1	ENSG00000156515	intronic
10:69334748:T:C	30050_Mean_corpuscular_haemoglobin_inst_mean__RINT	IMP	0.0782685	0.0676053	0.0889318	6.32E-47	0.107532	IMP, WES, WGS	HK1	ENSG00000156515	intronic
10:69334748:T:C	30250_Reticulocyte_count_inst_mean__RINT	IMP	0.0994457	0.0879816	0.11091	7.97E-65	0.10744	IMP, WES, WGS	HK1	ENSG00000156515	intronic
10:69334748:T:C	30660_Direct_bilirubin_inst_mean__RINT	IMP	0.0628955	0.0522481	0.073543	5.35E-31	0.109545	IMP, WGS	HK1	ENSG00000156515	intronic
10:69334748:T:C	30010_Red_blood_cell_erythrocyte_count_inst_mean__RINT	WGS	0.053618	0.0440735	0.0631626	3.40E-28	0.108099	IMP, WGS	HK1	ENSG00000156515	intronic
10:69334748:T:C	30020_Haemoglobin_concentration_inst_mean__RINT	WGS	0.103651	0.0946231	0.112679	3.88E-112	0.1081	IMP, WES, WGS	HK1	ENSG00000156515	intronic
10:69334748:T:C	30030_Haematocrit_percentage_inst_mean__RINT	WGS	0.102125	0.0927918	0.111459	5.00E-102	0.108099	IMP, WES, WGS	HK1	ENSG00000156515	intronic
10:69334748:T:C	30040_Mean_corpuscular_volume_inst_mean__RINT	WGS	0.0816029	0.0709293	0.0922765	9.27E-51	0.108099	IMP, WES, WGS	HK1	ENSG00000156515	intronic
10:69334748:T:C	30260_Mean_reticulocyte_volume_inst_mean__RINT	WGS	0.047807	0.0365633	0.0590506	7.84E-17	0.108007	IMP, WGS	HK1	ENSG00000156515	intronic
10:69334748:T:C	30840_Total_bilirubin_inst_mean__RINT	WGS	0.0746568	0.0651065	0.0842072	5.50E-53	0.108074	IMP, WES, WGS	HK1	ENSG00000156515	intronic
10:70672291:G:A	23106_Impedance_of_whole_body_inst_mean__RINT	WGS	0.028206	0.0222552	0.0341568	1.54E-20	0.276978	IMP, WGS	ADAMTS14	ENSG00000138316	upstream
10:71749034:T:C	30120_Lymphocyte_count_inst_mean__RINT	WGS	-0.0294138	-0.036528	-0.0222995	5.34E-16	0.436119	IMP, WGS	CDH23	ENSG00000107736	intronic
10:77381278:T:C	RGC_MeanSphericalEquivalent__RINT	IMP	-0.0592199	-0.074929	-0.0435108	1.48E-13	0.353881	IMP, WGS	KCNMA1	ENSG00000156113	intronic
10:77381278:T:C	5084_Spherical_power_right_inst_mean__RINT	WGS	-0.0568734	-0.0724897	-0.0412572	9.47E-13	0.356106	IMP, WGS	KCNMA1	ENSG00000156113	intronic
10:77920676:A:T	30730_Gamma_glutamyltransferase_inst_mean__RINT	WGS	0.0590092	0.0514397	0.0665786	1.05E-52	0.253991	IMP, WES, WGS	DLG5	ENSG00000151208	intronic
10:79045499:A:G	30260_Mean_reticulocyte_volume_inst_mean__RINT	WGS	0.0331608	0.0250153	0.0413063	1.47E-15	0.24213	IMP, WGS			intergenic
10:79358038:C:G	50_Standing_height_inst_mean__RINT	WGS	-0.0243131	-0.0287893	-0.019837	1.82E-26	0.501132	IMP, WES, WGS	PPIF	ENSG00000108179	downstream
10:853131:A:T	30700_Creatinine_inst_mean__RINT	IMP	0.0494359	0.0389818	0.0598899	1.89E-20	0.0836864	IMP, WES, WGS	LARP4B	ENSG00000107929	intronic
10:879507:A:AT	30720_Cystatin_C_inst_mean__RINT	IMP	0.0480836	0.0369021	0.0592652	3.51E-17	0.0871658	IMP, WES, WGS	LARP4B	ENSG00000107929	intronic
10:87966988:T:C	30150_Eosinophill_count_inst_mean__RINT	WGS	0.0284832	0.021311	0.0356554	7.04E-15	0.389539	IMP, WES, WGS	PTEN	ENSG00000171862	3_prime_UTR
10:88264842:G:A	5133_6mm_strong_meridian_right_inst_mean__RINT	IMP	0.0629318	0.0452185	0.0806451	3.32E-12	0.725873	IMP, WGS			intergenic
10:88264842:G:A	RGC_corneal_power__RINT	IMP	0.0613966	0.0448709	0.0779223	3.30E-13	0.725507	IMP, WGS			intergenic
10:9001441:G:A	30150_Eosinophill_count_inst_mean__RINT	WGS	-0.0428784	-0.0499253	-0.0358314	8.69E-33	0.429772	IMP, WGS			intergenic
10:9020893:T:G	RGC_AsthmaCases_vs_AllergicDiseaseControls__BIN	IMP	1.12616	1.09809	1.15494	2.77E-20	0.573133	IMP, WGS			intergenic
10:9020893:T:G	RGC_AllergicDiseaseCases_vs_AllergicDiseaseControls__BIN	WGS	1.10149	1.07873	1.12473	1.13E-19	0.577124	IMP, WGS			intergenic
10:9020893:T:G	RGC_Asthma__BIN	WGS	1.10027	1.07613	1.12494	3.06E-17	0.577511	IMP, WGS			intergenic
10:9020893:T:G	RGC_Atopy_CC__BIN	WGS	1.10372	1.07634	1.13179	1.35E-14	0.577693	IMP, WGS			intergenic
10:91250626:G:A	50_Standing_height_inst_mean__RINT	WGS	0.0241664	0.019473	0.0288597	5.99E-24	0.349005	IMP, WES, WGS	PCGF5	ENSG00000180628	intronic
10:92669710:C:T	30150_Eosinophill_count_inst_mean__RINT	IMP	0.0313195	0.0242632	0.0383757	3.34E-18	0.549719	IMP, WES, WGS			intergenic
10:92715354:G:A	30750_Glycated_haemoglobin_HbA1c_inst_mean__RINT	IMP	-0.0288662	-0.0357966	-0.0219359	3.25E-16	0.379762	IMP, WGS			intergenic
10:9287072:AT:A	30680_Calcium_inst_mean__RINT	WGS	-0.0502215	-0.0582779	-0.0421651	2.50E-34	0.326365	IMP, WGS			intergenic
10:93063586:C:T	30870_Triglycerides_inst_mean__RINT	IMP	0.0299496	0.0229905	0.0369087	3.31E-17	0.588525	IMP, WES, WGS	CYP26C1	ENSG00000187553	intronic
10:93063586:C:T	30830_SHBG_inst_mean__RINT	WES	-0.0236344	-0.0303074	-0.0169614	3.87E-12	0.590717	IMP, WES, WGS	CYP26C1	ENSG00000187553	intronic
10:93063586:C:T	30640_Apolipoprotein_B_inst_mean__RINT	WGS	0.0255355	0.0185477	0.0325233	7.93E-13	0.590622	IMP, WES, WGS	CYP26C1	ENSG00000187553	intronic
10:93079885:G:A	30700_Creatinine_inst_mean__RINT	IMP	0.0242853	0.0185095	0.0300612	1.71E-16	0.451917	IMP, WGS	CYP26A1	ENSG00000095596	downstream
10:93079885:G:A	30660_Direct_bilirubin_inst_mean__RINT	WGS	0.0283617	0.0217201	0.0350032	5.78E-17	0.453723	IMP, WGS	CYP26A1	ENSG00000095596	downstream
10:93079885:G:A	30840_Total_bilirubin_inst_mean__RINT	WGS	0.0278197	0.0218745	0.0337649	4.67E-20	0.451658	IMP, WES, WGS	CYP26A1	ENSG00000095596	downstream
10:93079967:G:T	30730_Gamma_glutamyltransferase_inst_mean__RINT	IMP	-0.026239	-0.0328695	-0.0196085	8.75E-15	0.450576	IMP, WGS	CYP26A1	ENSG00000095596	downstream
10:935941:A:T	30220_Basophill_percentage_inst_mean__RINT	IMP	0.0506522	0.0419832	0.0593212	2.30E-30	0.237828	IMP, WES, WGS	LARP4B	ENSG00000107929	upstream
10:94278929:G:A	23106_Impedance_of_whole_body_inst_mean__RINT	IMP	-0.0282139	-0.0336032	-0.0228247	1.06E-24	0.432177	IMP, WES, WGS	PLCE1	ENSG00000138193	intronic
10:94348940:ATAACCC:A	30000_White_blood_cell_leukocyte_count_inst_mean__RINT	WGS	-0.0342709	-0.0423514	-0.0261905	9.36E-17	0.253625	IMP, WGS	NOC3L	ENSG00000173145	intronic
10:94398458:G:C	30260_Mean_reticulocyte_volume_inst_mean__RINT	IMP	0.025822	0.0187386	0.0329054	9.01E-13	0.443095	IMP, WES, WGS	TBC1D12	ENSG00000108239	upstream
10:944203:C:T	30150_Eosinophill_count_inst_mean__RINT	IMP	0.0384991	0.0300017	0.0469965	6.69E-19	0.214326	IMP, WES, WGS			intergenic
10:94894542:G:A	30120_Lymphocyte_count_inst_mean__RINT	WGS	-0.0520841	-0.0668097	-0.0373586	4.14E-12	0.0609472	IMP, WES, WGS			intergenic
10:97273086:C:T	30140_Neutrophill_count_inst_mean__RINT	IMP	0.0368214	0.029608	0.0440349	1.45E-23	0.597782	IMP, WES, WGS	ARHGAP19	ENSG00000213390	intronic
10:97273086:C:T	30000_White_blood_cell_leukocyte_count_inst_mean__RINT	WGS	0.0377261	0.0305631	0.0448892	5.56E-25	0.60046	IMP, WES, WGS	ARHGAP19	ENSG00000213390	intronic
10:97345563:G:A	30130_Monocyte_count_inst_mean__RINT	WGS	0.0537567	0.0459861	0.0615272	7.01E-42	0.255142	IMP, WES, WGS			intergenic
10:99397621:CGTT:C	30650_Aspartate_aminotransferase_inst_mean__RINT	WES	-2.48674	-2.64002	-2.33346	6.83E-222	0.000514468	IMP, WES, WGS	GOT1	ENSG00000120053	inframe_indel
10:99512225:C:A	30260_Mean_reticulocyte_volume_inst_mean__RINT	WGS	0.0258283	0.0186027	0.0330538	2.45E-12	0.371787	IMP, WGS			intergenic
10:99533561:G:A	30130_Monocyte_count_inst_mean__RINT	WES	-0.034135	-0.0408776	-0.0273925	3.32E-23	0.513916	IMP, WES, WGS	NKX2-3	ENSG00000119919	intronic
10:99541336:C:A	30050_Mean_corpuscular_haemoglobin_inst_mean__RINT	WGS	0.0304285	0.0228896	0.0379673	2.56E-15	0.256305	IMP, WGS	NKX2-3	ENSG00000119919	downstream
10:99545585:G:A	30040_Mean_corpuscular_volume_inst_mean__RINT	IMP	0.032857	0.0252204	0.0404935	3.37E-17	0.256208	IMP, WGS			intergenic
10:99820409:C:A	30660_Direct_bilirubin_inst_mean__RINT	WGS	-0.0547886	-0.0699985	-0.0395787	1.66E-12	0.0498513	IMP, WES, WGS	ABCC2	ENSG00000023839	intronic
10:99843765:T:C	30730_Gamma_glutamyltransferase_inst_mean__RINT	WES	-0.0651095	-0.0792185	-0.0510005	1.50E-19	0.0576074	IMP, WES, WGS	ABCC2	ENSG00000023839	intronic
11:100582138:C:A	30250_Reticulocyte_count_inst_mean__RINT	IMP	0.0480239	0.0360763	0.0599714	3.32E-15	0.0977888	IMP, WGS			intergenic
11:100582315:C:T	30750_Glycated_haemoglobin_HbA1c_inst_mean__RINT	WGS	-0.0669619	-0.0781846	-0.0557391	1.36E-31	0.0976599	IMP, WGS			intergenic
11:100702389:G:A	4079_Diastolic_blood_pressure_automated_reading_inst_mean__RINT	WGS	0.0342187	0.0261253	0.042312	1.16E-16	0.720551	IMP, WGS	ARHGAP42	ENSG00000165895	intronic
11:100739815:T:C	4080_Systolic_blood_pressure_automated_reading_inst_mean__RINT	WGS	0.0352099	0.0275223	0.0428976	2.79E-19	0.726402	IMP, WGS	ARHGAP42	ENSG00000165895	intronic
11:10194877:T:TAG	30010_Red_blood_cell_erythrocyte_count_inst_mean__RINT	WGS	-0.0307966	-0.0376696	-0.0239237	1.60E-18	0.246694	IMP, WES, WGS	SBF2	ENSG00000133812	intronic
11:10194877:T:TAG	30030_Haematocrit_percentage_inst_mean__RINT	WGS	-0.0371228	-0.0438354	-0.0304102	2.24E-27	0.246694	IMP, WES, WGS	SBF2	ENSG00000133812	intronic
11:10199829:A:AT	30020_Haemoglobin_concentration_inst_mean__RINT	WGS	-0.0395615	-0.0480646	-0.0310584	7.59E-20	0.124103	IMP, WES, WGS	SBF2	ENSG00000133812	intronic
11:10301173:A:G	23106_Impedance_of_whole_body_inst_mean__RINT	IMP	0.023677	0.0183174	0.0290367	4.78E-18	0.486414	IMP, WGS	ADM	ENSG00000148926	upstream
11:104365855:C:T	50_Standing_height_inst_mean__RINT	IMP	-4.01826	-5.13596	-2.90056	1.84E-12	2.31E-05	IMP			intergenic
11:108427596:T:C	30050_Mean_corpuscular_haemoglobin_inst_mean__RINT	WGS	-0.0249318	-0.031594	-0.0182696	2.22E-13	0.409475	IMP, WES, WGS	C11orf65	ENSG00000166323	intronic
11:108484147:C:G	30040_Mean_corpuscular_volume_inst_mean__RINT	WGS	-0.0256661	-0.032409	-0.0189231	8.63E-14	0.407033	IMP, WES, WGS	POGLUT3	ENSG00000178202	intronic
11:111359804:A:G	30860_Total_protein_inst_mean__RINT	WGS	-0.0338106	-0.0419946	-0.0256266	5.62E-16	0.301603	IMP, WES, WGS	POU2AF1	ENSG00000110777	intronic
11:112564656:T:C	3148_Heel_bone_mineral_density_BMD_inst_mean__RINT	IMP	-0.0568058	-0.0657721	-0.0478394	2.11E-35	0.578679	IMP, WES, WGS			intergenic
11:112566284:A:G	3146_Speed_of_sound_through_heel_inst_mean__RINT	WGS	-0.0506423	-0.0595898	-0.0416949	1.35E-28	0.585042	IMP, WGS			intergenic
11:114082900:G:A	30080_Platelet_count_inst_mean__RINT	WGS	-0.0833459	-0.101153	-0.0655393	4.57E-20	0.0363864	IMP, WES, WGS	ZBTB16	ENSG00000109906	intronic
11:114113876:T:C	30050_Mean_corpuscular_haemoglobin_inst_mean__RINT	WGS	-0.0251964	-0.0319354	-0.0184573	2.34E-13	0.395772	IMP, WGS	ZBTB16	ENSG00000109906	intronic
11:115174130:C:A	3146_Speed_of_sound_through_heel_inst_mean__RINT	WGS	0.0324493	0.0234857	0.041413	1.29E-12	0.413209	IMP, WES, WGS	CADM1	ENSG00000182985	downstream
11:115174130:C:A	3148_Heel_bone_mineral_density_BMD_inst_mean__RINT	WGS	0.0339994	0.0251287	0.0428701	5.82E-14	0.413207	IMP, WES, WGS	CADM1	ENSG00000182985	downstream
11:116752497:TA:T	30150_Eosinophill_count_inst_mean__RINT	IMP	0.0384308	0.0283954	0.0484663	6.11E-14	0.855768	IMP, WGS	BUD13	ENSG00000137656	intronic
11:116752497:TA:T	30250_Reticulocyte_count_inst_mean__RINT	IMP	-0.0401058	-0.0502572	-0.0299544	9.68E-15	0.855838	IMP, WGS	BUD13	ENSG00000137656	intronic
11:116752497:TA:T	30260_Mean_reticulocyte_volume_inst_mean__RINT	WGS	0.0370054	0.0269965	0.0470144	4.28E-13	0.858022	IMP, WGS	BUD13	ENSG00000137656	intronic
11:116752497:TA:T	30870_Triglycerides_inst_mean__RINT	WGS	-0.244049	-0.253936	-0.234162	2.23E-307	0.858226	IMP, WES, WGS	BUD13	ENSG00000137656	intronic
11:116752497:TA:T	30890_Vitamin_D_inst_mean__RINT	WGS	0.049805	0.0391927	0.0604173	3.63E-20	0.859429	IMP, WGS	BUD13	ENSG00000137656	intronic
11:116752497:TA:T	RGC_LipidLowering_Med__BIN	WGS	0.813989	0.789	0.839769	2.79E-38	0.858071	IMP, WES, WGS	BUD13	ENSG00000137656	intronic
11:116778201:G:C	30640_Apolipoprotein_B_inst_mean__RINT	IMP	-0.0803622	-0.0905011	-0.0702233	2.01E-54	0.867018	IMP, WES, WGS	ZPR1	ENSG00000109917	3_prime_UTR
11:116778201:G:C	30690_Cholesterol_inst_mean__RINT	IMP	-0.0702344	-0.0803566	-0.0601121	4.03E-42	0.866623	IMP, WES, WGS	ZPR1	ENSG00000109917	3_prime_UTR
11:116778201:G:C	30780_LDL_direct_inst_mean__RINT	IMP	-0.0615605	-0.071813	-0.051308	5.67E-32	0.866671	IMP, WES, WGS	ZPR1	ENSG00000109917	3_prime_UTR
11:116786845:C:T	30840_Total_bilirubin_inst_mean__RINT	IMP	-0.0268238	-0.0344	-0.0192476	3.94E-12	0.807497	IMP, WGS	ZPR1	ENSG00000109917	intronic
11:116830638:G:A	30760_HDL_cholesterol_inst_mean__RINT	WGS	0.815925	0.745734	0.886116	6.71E-115	0.00219155	IMP, WES, WGS	APOC3	ENSG00000110245	splice_donor
11:116834562:C:T	30630_Apolipoprotein_A_inst_mean__RINT	IMP	0.0981938	0.0895737	0.106814	2.04E-110	0.191976	IMP, WES, WGS	APOA1	ENSG00000118137	downstream
11:116891867:C:G	30080_Platelet_count_inst_mean__RINT	WGS	0.0611886	0.0465297	0.0758475	2.81E-16	0.945371	IMP, WES, WGS	SIK3	ENSG00000160584	intronic
11:118210555:C:T	30000_White_blood_cell_leukocyte_count_inst_mean__RINT	IMP	0.178115	0.133941	0.22229	2.73E-15	0.00669319	IMP, WES, WGS	JAML	ENSG00000160593	missense
11:118210555:C:T	30140_Neutrophill_count_inst_mean__RINT	IMP	0.168792	0.124549	0.213035	7.58E-14	0.0066977	IMP, WES, WGS	JAML	ENSG00000160593	missense
11:118736337:G:A	30610_Alkaline_phosphatase_inst_mean__RINT	IMP	-0.0384601	-0.0465341	-0.030386	9.99E-21	0.20644	IMP, WES, WGS			intergenic
11:119040429:T:G	30600_Albumin_inst_mean__RINT	WGS	-0.026389	-0.0338781	-0.0189	4.98E-12	0.454527	IMP, WES, WGS	HYOU1	ENSG00000149428	downstream
11:119095811:C:T	30260_Mean_reticulocyte_volume_inst_mean__RINT	WGS	-0.0454929	-0.0525705	-0.0384152	2.17E-36	0.421646	IMP, WES, WGS	H2AX	ENSG00000188486	upstream
11:119190254:T:C	30080_Platelet_count_inst_mean__RINT	WES	0.0595906	0.0520852	0.067096	1.33E-54	0.272005	IMP, WES, WGS	CCDC153	ENSG00000248712	3_prime_UTR
11:12050666:C:G	30730_Gamma_glutamyltransferase_inst_mean__RINT	WGS	-0.0380964	-0.045703	-0.0304898	9.59E-23	0.248769	IMP, WGS			intergenic
11:122632424:G:A	30760_HDL_cholesterol_inst_mean__RINT	IMP	0.027524	0.0206783	0.0343697	3.27E-15	0.373884	IMP, WGS			intergenic
11:122634009:C:A	30720_Cystatin_C_inst_mean__RINT	IMP	-0.0229499	-0.0294591	-0.0164407	4.84E-12	0.384748	IMP, WGS			intergenic
11:122649545:T:C	30120_Lymphocyte_count_inst_mean__RINT	IMP	0.0307993	0.023531	0.0380675	9.95E-17	0.384553	IMP, WGS			intergenic
11:122649820:G:C	30130_Monocyte_count_inst_mean__RINT	IMP	0.0571027	0.0466837	0.0675217	6.47E-27	0.121709	IMP, WGS			intergenic
11:126355981:C:G	30680_Calcium_inst_mean__RINT	WGS	-0.0711506	-0.0856555	-0.0566457	6.97E-22	0.072863	IMP, WGS	ST3GAL4	ENSG00000110080	intronic
11:126376181:T:C	30640_Apolipoprotein_B_inst_mean__RINT	IMP	0.0451915	0.0350631	0.0553199	2.23E-18	0.134502	IMP, WGS	ST3GAL4	ENSG00000110080	intronic
11:126376181:T:C	30780_LDL_direct_inst_mean__RINT	IMP	0.0419894	0.0317335	0.0522453	1.02E-15	0.134465	IMP, WGS	ST3GAL4	ENSG00000110080	intronic
11:126415406:G:A	30610_Alkaline_phosphatase_inst_mean__RINT	IMP	0.0617394	0.0551394	0.0683393	4.39E-75	0.423579	IMP, WES, WGS	ST3GAL4	ENSG00000110080	downstream
11:126417859:G:T	30080_Platelet_count_inst_mean__RINT	IMP	-0.0247234	-0.0314395	-0.0180073	5.39E-13	0.519788	IMP, WGS	ST3GAL4	ENSG00000110080	downstream
11:12642322:T:A	50_Standing_height_inst_mean__RINT	WGS	0.0182176	0.0136753	0.0227599	3.82E-15	0.416677	IMP, WGS			intergenic
11:128459018:G:A	30120_Lymphocyte_count_inst_mean__RINT	IMP	-0.0279322	-0.035626	-0.0202384	1.11E-12	0.314215	IMP, WES, WGS	ETS1	ENSG00000134954	3_prime_UTR
11:128459018:G:A	30000_White_blood_cell_leukocyte_count_inst_mean__RINT	WGS	-0.0327025	-0.0402588	-0.0251463	2.20E-17	0.315638	IMP, WES, WGS	ETS1	ENSG00000134954	3_prime_UTR
11:128460625:T:C	30080_Platelet_count_inst_mean__RINT	IMP	-0.02875	-0.0355242	-0.0219759	8.93E-17	0.524588	IMP, WGS	ETS1	ENSG00000134954	3_prime_UTR
11:128894675:G:A	102_Pulse_rate_automated_reading_inst_mean__RINT	WGS	-0.0469947	-0.0598382	-0.0341512	7.41E-13	0.0897382	IMP, WGS	KCNJ5	ENSG00000120457	intronic
11:13338198:T:A	30830_SHBG_inst_mean__RINT	WGS	-0.0272185	-0.0342586	-0.0201783	3.52E-14	0.685914	IMP, WGS	ARNTL	ENSG00000133794	intronic
11:13339977:C:T	30710_C_reactive_protein_inst_mean__RINT	IMP	0.0278293	0.0202521	0.0354064	6.09E-13	0.689313	IMP, WGS	ARNTL	ENSG00000133794	intronic
11:13486837:C:T	30680_Calcium_inst_mean__RINT	WGS	0.0319881	0.0242096	0.0397667	7.62E-16	0.625277	IMP, WES, WGS			intergenic
11:14843853:C:T	30760_HDL_cholesterol_inst_mean__RINT	IMP	0.443979	0.333798	0.554159	2.84E-15	0.00105632	IMP, WES, WGS	PDE3B	ENSG00000152270	stop_gained
11:14843853:C:T	30870_Triglycerides_inst_mean__RINT	WGS	-0.445103	-0.552876	-0.337329	5.75E-16	0.00102614	IMP, WES, WGS	PDE3B	ENSG00000152270	stop_gained
11:14855172:G:A	30890_Vitamin_D_inst_mean__RINT	WGS	-0.368894	-0.391471	-0.346317	4.86E-225	0.0273914	IMP, WES, WGS	PDE3B	ENSG00000152270	intronic
11:15204641:A:G	3148_Heel_bone_mineral_density_BMD_inst_mean__RINT	IMP	0.0702225	0.0531226	0.0873223	8.36E-16	0.0704425	IMP, WES, WGS	INSC	ENSG00000188487	intronic
11:15204641:A:G	3146_Speed_of_sound_through_heel_inst_mean__RINT	WGS	0.0662405	0.0490509	0.08343	4.26E-14	0.0705944	IMP, WES, WGS	INSC	ENSG00000188487	intronic
11:16223042:G:C	30830_SHBG_inst_mean__RINT	WGS	-0.0242351	-0.0309563	-0.0175138	1.58E-12	0.386578	IMP, WGS	SOX6	ENSG00000110693	intronic
11:16242181:T:G	30260_Mean_reticulocyte_volume_inst_mean__RINT	WGS	0.0529305	0.0401933	0.0656677	3.80E-16	0.0820425	IMP, WGS	SOX6	ENSG00000110693	intronic
11:16589542:A:G	30250_Reticulocyte_count_inst_mean__RINT	IMP	0.0317583	0.0238924	0.0396242	2.51E-15	0.287055	IMP, WGS			intergenic
11:16592387:C:A	30040_Mean_corpuscular_volume_inst_mean__RINT	WGS	-0.0302127	-0.0375293	-0.0228962	5.80E-16	0.71132	IMP, WES, WGS			intergenic
11:16592387:C:A	30050_Mean_corpuscular_haemoglobin_inst_mean__RINT	WGS	-0.0296916	-0.0369571	-0.0224261	1.15E-15	0.711322	IMP, WES, WGS			intergenic
11:1852991:C:T	30130_Monocyte_count_inst_mean__RINT	WGS	-0.031063	-0.0380463	-0.0240796	2.83E-18	0.379003	IMP, WES, WGS	LSP1	ENSG00000130592	upstream
11:1867384:C:T	4080_Systolic_blood_pressure_automated_reading_inst_mean__RINT	WGS	0.0351285	0.0280457	0.0422113	2.46E-22	0.364679	IMP, WES, WGS	LSP1	ENSG00000130592	intronic
11:19199971:G:A	30050_Mean_corpuscular_haemoglobin_inst_mean__RINT	WGS	0.0323049	0.0244781	0.0401317	5.98E-16	0.22976	IMP, WES, WGS	CSRP3	ENSG00000129170	intronic
11:19203130:T:A	30260_Mean_reticulocyte_volume_inst_mean__RINT	WGS	-0.0327004	-0.0404745	-0.0249263	1.66E-16	0.717879	IMP, WES, WGS	CSRP3	ENSG00000129170	upstream
11:19224693:G:A	30040_Mean_corpuscular_volume_inst_mean__RINT	WGS	0.90214	0.687917	1.11636	1.53E-16	0.000239502	IMP, WES, WGS	E2F8	ENSG00000129173	stop_gained
11:195102:C:T	30080_Platelet_count_inst_mean__RINT	WGS	0.0891937	0.0813335	0.0970539	1.39E-109	0.236245	IMP, WES, WGS	ODF3	ENSG00000177947	upstream
11:2139929:G:A	RGC_corneal_power__RINT	WGS	0.0688441	0.0508119	0.0868763	7.27E-14	0.207907	IMP, WGS	AC132217.2	ENSG00000284779	intronic
11:2144346:G:A	30720_Cystatin_C_inst_mean__RINT	WGS	-0.0361585	-0.0442304	-0.0280866	1.64E-18	0.185575	IMP, WES, WGS	AC132217.2	ENSG00000284779	intronic
11:2157974:G:T	30770_IGF_1_inst_mean__RINT	WGS	-0.0799903	-0.0879991	-0.0719816	2.48E-85	0.241257	IMP, WES, WGS	INS-IGF2	ENSG00000129965	intronic
11:2158122:G:C	30700_Creatinine_inst_mean__RINT	IMP	-0.0298344	-0.0366868	-0.022982	1.42E-17	0.240286	IMP, WGS	INS-IGF2	ENSG00000129965	intronic
11:22250324:A:T	30650_Aspartate_aminotransferase_inst_mean__RINT	WES	0.0318626	0.0248768	0.0388485	3.91E-19	0.586565	IMP, WES, WGS	ANO5	ENSG00000171714	missense
11:2298783:C:T	30040_Mean_corpuscular_volume_inst_mean__RINT	IMP	0.0401957	0.0296103	0.0507811	9.88E-14	0.111709	IMP, WES, WGS	C11orf21	ENSG00000110665	intronic
11:2304767:C:T	30050_Mean_corpuscular_haemoglobin_inst_mean__RINT	WGS	0.0448536	0.0344355	0.0552717	3.22E-17	0.112425	IMP, WES, WGS	TSPAN32	ENSG00000064201	intronic
11:234451:G:T	30750_Glycated_haemoglobin_HbA1c_inst_mean__RINT	WGS	0.0265653	0.0198618	0.0332687	8.03E-15	0.541045	IMP, WGS	SIRT3	ENSG00000142082	intronic
11:27286989:C:T	3146_Speed_of_sound_through_heel_inst_mean__RINT	WGS	-0.0514562	-0.0606074	-0.0423051	3.04E-28	0.632778	IMP, WES, WGS			intergenic
11:27286989:C:T	3148_Heel_bone_mineral_density_BMD_inst_mean__RINT	WGS	-0.0493461	-0.0584025	-0.0402898	1.27E-26	0.632747	IMP, WES, WGS			intergenic
11:27658369:C:T	23106_Impedance_of_whole_body_inst_mean__RINT	IMP	0.0252469	0.0184434	0.0320505	3.51E-13	0.189265	IMP, WES, WGS	BDNF	ENSG00000176697	missense
11:27665357:T:C	23105_Basal_metabolic_rate_inst_mean__RINT	IMP	-0.0180199	-0.0228623	-0.0131776	3.02E-13	0.669388	IMP, WES, WGS	BDNF	ENSG00000176697	intronic
11:27669019:T:G	23098_Weight_inst_mean__RINT	IMP	0.0294799	0.0224171	0.0365426	2.82E-16	0.258606	IMP, WES, WGS	BDNF	ENSG00000176697	intronic
11:27669019:T:G	23099_Body_fat_percentage_inst_mean__RINT	IMP	0.0230063	0.0168598	0.0291529	2.20E-13	0.258613	IMP, WES, WGS	BDNF	ENSG00000176697	intronic
11:27669019:T:G	23104_Body_mass_index_BMI_inst_mean__RINT	IMP	0.035918	0.027872	0.0439639	2.14E-18	0.258606	IMP, WES, WGS	BDNF	ENSG00000176697	intronic
11:27669019:T:G	23116_Leg_fat_mass_left_inst_mean__RINT	IMP	0.0264526	0.0200866	0.0328186	3.82E-16	0.258602	IMP, WES, WGS	BDNF	ENSG00000176697	intronic
11:27669019:T:G	23124_Arm_fat_mass_left_inst_mean__RINT	IMP	0.0347985	0.0268772	0.0427197	7.29E-18	0.258621	IMP, WES, WGS	BDNF	ENSG00000176697	intronic
11:27669019:T:G	23128_Trunk_fat_mass_inst_mean__RINT	IMP	0.0321224	0.0240072	0.0402375	8.62E-15	0.258619	IMP, WES, WGS	BDNF	ENSG00000176697	intronic
11:27669019:T:G	48_Waist_circumference_inst_mean__RINT	IMP	0.0299966	0.0228016	0.0371915	3.05E-16	0.258634	IMP, WES, WGS	BDNF	ENSG00000176697	intronic
11:27673917:A:G	49_Hip_circumference_inst_mean__RINT	IMP	-0.0304687	-0.0380779	-0.0228594	4.23E-15	0.677335	IMP, WES, WGS	BDNF	ENSG00000176697	intronic
11:27706555:G:A	RGC_TAG_Obesity__BIN	IMP	1.10126	1.07602	1.1271	3.52E-16	0.303958	IMP, WES, WGS			intergenic
11:2792092:C:T	50_Standing_height_inst_mean__RINT	WGS	-0.0984026	-0.11418	-0.0826255	2.30E-34	0.0205451	IMP, WES, WGS	KCNQ1	ENSG00000053918	intronic
11:2835428:C:G	30750_Glycated_haemoglobin_HbA1c_inst_mean__RINT	IMP	0.0278845	0.0209931	0.034776	2.18E-15	0.38822	IMP, WGS	KCNQ1	ENSG00000053918	intronic
11:2921363:G:A	30660_Direct_bilirubin_inst_mean__RINT	WGS	-0.0475513	-0.0589788	-0.0361239	3.47E-16	0.907571	IMP, WES, WGS	SLC22A18	ENSG00000110628	intronic
11:2921363:G:A	30840_Total_bilirubin_inst_mean__RINT	WGS	-0.0539995	-0.0643276	-0.0436715	1.21E-24	0.909184	IMP, WES, WGS	SLC22A18	ENSG00000110628	intronic
11:30406795:A:G	50_Standing_height_inst_mean__RINT	IMP	-0.0226404	-0.0287341	-0.0165468	3.29E-13	0.162671	IMP, WES, WGS	MPPED2	ENSG00000066382	downstream
11:305619:T:C	30610_Alkaline_phosphatase_inst_mean__RINT	IMP	0.0467842	0.040252	0.0533164	9.21E-45	0.515606	IMP, WES, WGS	IFITM2	ENSG00000185201	upstream
11:30727543:T:C	30670_Urea_inst_mean__RINT	IMP	-0.0334522	-0.0404445	-0.0264599	6.80E-21	0.45391	IMP, WGS			intergenic
11:30727543:T:C	30700_Creatinine_inst_mean__RINT	WGS	-0.0306373	-0.0364193	-0.0248553	2.89E-25	0.453796	IMP, WGS			intergenic
11:30733290:G:A	30880_Urate_inst_mean__RINT	IMP	0.0632185	0.047776	0.078661	1.03E-15	0.0384448	IMP, WGS			intergenic
11:30738788:T:C	30720_Cystatin_C_inst_mean__RINT	WGS	-0.0412899	-0.0475756	-0.0350041	6.25E-38	0.455281	IMP, WGS			intergenic
11:308314:T:C	30000_White_blood_cell_leukocyte_count_inst_mean__RINT	IMP	0.0340509	0.0266862	0.0414157	1.28E-19	0.365551	IMP, WES, WGS	IFITM2	ENSG00000185201	missense
11:308314:T:C	30140_Neutrophill_count_inst_mean__RINT	IMP	0.0417172	0.0343373	0.049097	1.58E-28	0.36551	IMP, WES, WGS	IFITM2	ENSG00000185201	missense
11:309127:A:G	30150_Eosinophill_count_inst_mean__RINT	WGS	0.0346506	0.027168	0.0421333	1.12E-19	0.321466	IMP, WES, WGS	IFITM2	ENSG00000185201	missense
11:33890901:T:G	30050_Mean_corpuscular_haemoglobin_inst_mean__RINT	WGS	0.0252675	0.0186678	0.0318672	6.19E-14	0.484458	IMP, WGS	LMO2	ENSG00000135363	intronic
11:33892021:T:C	30260_Mean_reticulocyte_volume_inst_mean__RINT	WGS	0.0256643	0.0186642	0.0326645	6.68E-13	0.488667	IMP, WGS	LMO2	ENSG00000135363	5_prime_UTR
11:33892916:G:A	30040_Mean_corpuscular_volume_inst_mean__RINT	IMP	0.0251914	0.0184651	0.0319178	2.13E-13	0.475604	IMP, WGS	LMO2	ENSG00000135363	upstream
11:34632224:T:G	30730_Gamma_glutamyltransferase_inst_mean__RINT	WGS	-0.0458999	-0.0566365	-0.0351632	5.34E-17	0.105481	IMP, WES, WGS	EHF	ENSG00000135373	intronic
11:36449158:T:A	50_Standing_height_inst_mean__RINT	WGS	-1.88176	-2.41439	-1.34913	4.38E-12	1.77E-05	WGS	PRR5L	ENSG00000135362	intronic
11:40127755:A:T	2217_Age_started_wearing_glasses_or_contact_lenses_inst_mean__RINT	IMP	-0.0495431	-0.0598023	-0.0392838	2.94E-21	0.170891	IMP, WGS	LRRC4C	ENSG00000148948	intronic
11:4124185:G:A	30260_Mean_reticulocyte_volume_inst_mean__RINT	IMP	0.0262543	0.0191032	0.0334053	6.21E-13	0.591541	IMP, WES, WGS	RRM1	ENSG00000167325	intronic
11:46328146:G:T	RGC_TAG_VTE_CC__BIN	WGS	2.1462	1.76124	2.6153	3.68E-14	0.0123163	IMP, WES, WGS			intergenic
11:46823372:A:C	30880_Urate_inst_mean__RINT	WGS	-0.632296	-0.800908	-0.463684	1.98E-13	0.000310194	WGS	CKAP5	ENSG00000175216	intronic
11:47223943:A:T	30710_C_reactive_protein_inst_mean__RINT	IMP	-0.0362125	-0.0459177	-0.0265073	2.61E-13	0.156887	IMP, WES, WGS	DDB2	ENSG00000134574	intronic
11:47238721:T:C	30630_Apolipoprotein_A_inst_mean__RINT	WES	0.0347049	0.0273528	0.0420571	2.21E-20	0.301775	IMP, WES, WGS	DDB2	ENSG00000134574	intronic
11:47251028:A:G	30760_HDL_cholesterol_inst_mean__RINT	IMP	0.0439866	0.0368403	0.0511329	1.64E-33	0.301582	IMP, WES, WGS	ACP2	ENSG00000134575	upstream
11:47272248:G:C	30740_Glucose_inst_mean__RINT	WGS	-0.0375538	-0.0461578	-0.0289499	1.18E-17	0.266539	IMP, WGS	MADD	ENSG00000110514	intronic
11:47446993:C:T	30770_IGF_1_inst_mean__RINT	IMP	-0.041844	-0.0493413	-0.0343467	7.50E-28	0.699323	IMP, WES, WGS	RAPSN	ENSG00000165917	intronic
11:47474194:G:T	50_Standing_height_inst_mean__RINT	IMP	-0.0180664	-0.0227657	-0.013367	4.88E-14	0.347837	IMP, WES, WGS	CELF1	ENSG00000149187	intronic
11:47508395:C:A	23099_Body_fat_percentage_inst_mean__RINT	IMP	0.0209246	0.0154791	0.0263702	5.03E-14	0.406473	IMP, WES, WGS			intergenic
11:47544800:T:C	30080_Platelet_count_inst_mean__RINT	IMP	-0.0243732	-0.0311683	-0.0175781	2.06E-12	0.405512	IMP, WGS			intergenic
11:47693058:G:A	30120_Lymphocyte_count_inst_mean__RINT	IMP	-0.0311691	-0.0400125	-0.0223257	4.91E-12	0.199735	IMP, WGS	AGBL2	ENSG00000165923	intronic
11:47812794:G:A	23124_Arm_fat_mass_left_inst_mean__RINT	WGS	-0.0259761	-0.0329203	-0.019032	2.27E-13	0.45269	IMP, WES, WGS	NUP160	ENSG00000030066	intronic
11:48351503:A:T	30760_HDL_cholesterol_inst_mean__RINT	IMP	0.0457701	0.0353341	0.0562061	8.26E-18	0.111435	IMP, WES, WGS			intergenic
11:48599482:A:G	30880_Urate_inst_mean__RINT	WGS	-0.708762	-0.890889	-0.526636	2.40E-14	0.000265881	WGS			intergenic
11:48929866:C:A	30770_IGF_1_inst_mean__RINT	WGS	0.0319815	0.0240655	0.0398975	2.41E-15	0.209992	IMP, WES, WGS			intergenic
11:49744115:G:A	30760_HDL_cholesterol_inst_mean__RINT	IMP	0.0413469	0.0308302	0.0518636	1.30E-14	0.113091	IMP, WGS			intergenic
11:50009944:G:A	30880_Urate_inst_mean__RINT	WGS	-0.742862	-0.928907	-0.556817	5.04E-15	0.000254802	WGS			intergenic
11:5226820:C:T	30020_Haemoglobin_concentration_inst_mean__RINT	WES	-1.23045	-1.56991	-0.890979	1.21E-12	6.90E-05	WES, WGS	HBB	ENSG00000244734	intronic
11:5226820:C:T	30040_Mean_corpuscular_volume_inst_mean__RINT	WES	-2.38559	-2.78739	-1.9838	2.67E-31	6.90E-05	IMP, WES, WGS	HBB	ENSG00000244734	intronic
11:5226820:C:T	30050_Mean_corpuscular_haemoglobin_inst_mean__RINT	WES	-2.28848	-2.68748	-1.88949	2.55E-29	6.90E-05	IMP, WES, WGS	HBB	ENSG00000244734	intronic
11:5226820:C:T	30010_Red_blood_cell_erythrocyte_count_inst_mean__RINT	WGS	1.89923	1.53983	2.25863	3.88E-25	6.89E-05	IMP, WES, WGS	HBB	ENSG00000244734	intronic
11:54579939:TA:T	30760_HDL_cholesterol_inst_mean__RINT	WGS	0.0393766	0.029211	0.0495421	3.15E-14	0.117131	IMP, WGS			intergenic
11:56521994:T:C	30880_Urate_inst_mean__RINT	WGS	-0.742862	-0.928907	-0.556817	5.04E-15	0.000254802	WGS			intergenic
11:56704497:G:A	30760_HDL_cholesterol_inst_mean__RINT	WGS	0.0389068	0.0279234	0.0498903	3.84E-12	0.0986198	IMP, WES, WGS	OR9G1	ENSG00000174914	downstream
11:5679844:C:A	30610_Alkaline_phosphatase_inst_mean__RINT	WGS	0.0654783	0.0526116	0.078345	1.98E-23	0.0688345	IMP, WES, WGS	TRIM5	ENSG00000132256	missense
11:57378752:A:G	30150_Eosinophill_count_inst_mean__RINT	IMP	-0.0626578	-0.0756328	-0.0496827	2.94E-21	0.0785423	IMP, WES, WGS	PRG3	ENSG00000156575	missense
11:57865327:G:C	30050_Mean_corpuscular_haemoglobin_inst_mean__RINT	IMP	-0.0255162	-0.0325562	-0.0184763	1.21E-12	0.327075	IMP, WES, WGS			intergenic
11:57892360:A:G	30730_Gamma_glutamyltransferase_inst_mean__RINT	WGS	0.023861	0.0172345	0.0304875	1.69E-12	0.437956	IMP, WES, WGS			intergenic
11:60257178:ATTATT:A	3146_Speed_of_sound_through_heel_inst_mean__RINT	WGS	-0.0321951	-0.0412074	-0.0231827	2.53E-12	0.401753	IMP, WGS			intergenic
11:61785208:G:T	30630_Apolipoprotein_A_inst_mean__RINT	IMP	-0.0414503	-0.0485856	-0.034315	4.92E-30	0.342968	IMP, WES, WGS	MYRF	ENSG00000124920	intronic
11:61788567:A:C	30260_Mean_reticulocyte_volume_inst_mean__RINT	IMP	-0.0328903	-0.0418528	-0.0239277	6.36E-13	0.18777	IMP, WES, WGS	FEN1	ENSG00000168496	upstream
11:61790331:T:C	30610_Alkaline_phosphatase_inst_mean__RINT	IMP	0.050997	0.0441718	0.0578222	1.46E-48	0.350357	IMP, WES, WGS	TMEM258	ENSG00000134825	intronic
11:61800281:C:A	30830_SHBG_inst_mean__RINT	WGS	-0.0261699	-0.0332579	-0.0190819	4.61E-13	0.30727	IMP, WES, WGS	FADS1	ENSG00000149485	3_prime_UTR
11:61803311:T:C	102_Pulse_rate_automated_reading_inst_mean__RINT	WES	0.0273077	0.0195774	0.0350379	4.40E-12	0.342016	IMP, WES, WGS	FADS1	ENSG00000149485	intronic
11:61814184:G:A	30020_Haemoglobin_concentration_inst_mean__RINT	IMP	0.0260263	0.0197667	0.032286	3.67E-16	0.277964	IMP, WES, WGS	FADS1	ENSG00000149485	intronic
11:61814184:G:A	30750_Glycated_haemoglobin_HbA1c_inst_mean__RINT	IMP	-0.0306215	-0.0380671	-0.0231759	7.58E-16	0.277889	IMP, WES, WGS	FADS1	ENSG00000149485	intronic
11:61814292:T:C	30140_Neutrophill_count_inst_mean__RINT	IMP	-0.0277564	-0.0353427	-0.0201702	7.44E-13	0.311951	IMP, WES, WGS	FADS1	ENSG00000149485	intronic
11:61818856:C:CT	30010_Red_blood_cell_erythrocyte_count_inst_mean__RINT	IMP	0.0283569	0.0220769	0.034637	8.75E-19	0.340181	IMP, WES, WGS	FADS1	ENSG00000149485	upstream
11:61820833:A:G	30640_Apolipoprotein_B_inst_mean__RINT	IMP	-0.044721	-0.0519715	-0.0374705	1.21E-33	0.346918	IMP, WES, WGS	FADS1	ENSG00000149485	upstream
11:61820833:A:G	30690_Cholesterol_inst_mean__RINT	IMP	-0.0439291	-0.0511782	-0.03668	1.55E-32	0.346892	IMP, WES, WGS	FADS1	ENSG00000149485	upstream
11:61820833:A:G	30780_LDL_direct_inst_mean__RINT	IMP	-0.0307235	-0.0380641	-0.0233829	2.34E-16	0.346891	IMP, WES, WGS	FADS1	ENSG00000149485	upstream
11:61820833:A:G	30760_HDL_cholesterol_inst_mean__RINT	WGS	-0.0612977	-0.0681805	-0.0544149	3.14E-68	0.347885	IMP, WES, WGS	FADS1	ENSG00000149485	upstream
11:61825533:A:G	30870_Triglycerides_inst_mean__RINT	WGS	0.0474492	0.0402133	0.0546851	8.35E-38	0.348984	IMP, WES, WGS	FADS2	ENSG00000134824	upstream
11:61828850:CA:C	30080_Platelet_count_inst_mean__RINT	WGS	0.045283	0.0382665	0.0522995	1.13E-36	0.34458	IMP, WES, WGS	FADS2	ENSG00000134824	intronic
11:61839211:G:A	30840_Total_bilirubin_inst_mean__RINT	IMP	-0.0219879	-0.0282077	-0.0157681	4.24E-12	0.352003	IMP, WES, WGS	FADS2	ENSG00000134824	intronic
11:61855668:C:T	30860_Total_protein_inst_mean__RINT	WGS	0.0356836	0.0279279	0.0434394	1.92E-19	0.374925	IMP, WES, WGS	FADS2	ENSG00000134824	intronic
11:62432797:A:T	30730_Gamma_glutamyltransferase_inst_mean__RINT	WGS	-0.0450013	-0.053618	-0.0363845	1.37E-24	0.177817	IMP, WES, WGS			intergenic
11:62433767:T:C	3146_Speed_of_sound_through_heel_inst_mean__RINT	WGS	-0.0964801	-0.123222	-0.0697378	1.54E-12	0.0280071	IMP, WGS			intergenic
11:62433767:T:C	3148_Heel_bone_mineral_density_BMD_inst_mean__RINT	WGS	-0.0953525	-0.121821	-0.0688845	1.65E-12	0.0280015	IMP, WGS			intergenic
11:64209647:C:T	30850_Testosterone_inst_mean__RINT	IMP	2.88747	2.14021	3.63474	3.64E-14	2.10E-05	IMP	FERMT3	ENSG00000149781	intronic
11:64237251:G:C	30870_Triglycerides_inst_mean__RINT	WES	0.0651686	0.0486252	0.0817121	1.16E-14	0.0454199	IMP, WES, WGS	VEGFB	ENSG00000173511	intronic
11:64591780:T:C	30880_Urate_inst_mean__RINT	WGS	-1.31052	-1.44712	-1.17392	7.07E-79	0.000472677	IMP, WES, WGS	SLC22A12	ENSG00000197891	missense
11:65583893:G:A	30040_Mean_corpuscular_volume_inst_mean__RINT	IMP	-0.026659	-0.0342163	-0.0191018	4.71E-12	0.264887	IMP, WES, WGS	EHBP1L1	ENSG00000173442	intronic
11:65583893:G:A	30050_Mean_corpuscular_haemoglobin_inst_mean__RINT	WES	-0.0300903	-0.0375464	-0.0226342	2.58E-15	0.265217	IMP, WES, WGS	EHBP1L1	ENSG00000173442	intronic
11:65583893:G:A	30860_Total_protein_inst_mean__RINT	WGS	-0.029961	-0.0384622	-0.0214597	4.93E-12	0.265484	IMP, WES, WGS	EHBP1L1	ENSG00000173442	intronic
11:65708946:C:T	30880_Urate_inst_mean__RINT	IMP	-1.11456	-1.2626	-0.96652	2.81E-49	0.00042615	IMP, WES, WGS	KAT5	ENSG00000172977	upstream
11:65717866:A:G	30080_Platelet_count_inst_mean__RINT	WGS	-0.0261178	-0.0328338	-0.0194019	2.49E-14	0.438865	IMP, WES, WGS	KAT5	ENSG00000172977	intronic
11:65744586:T:G	30720_Cystatin_C_inst_mean__RINT	WGS	0.0278318	0.0212269	0.0344367	1.47E-16	0.343936	IMP, WES, WGS			intergenic
11:65793898:G:A	30830_SHBG_inst_mean__RINT	IMP	0.0363248	0.0285383	0.0441113	6.05E-20	0.23489	IMP, WES, WGS	OVOL1	ENSG00000172818	intronic
11:65872733:C:T	23106_Impedance_of_whole_body_inst_mean__RINT	WGS	0.0210488	0.0155221	0.0265755	8.35E-14	0.636788	IMP, WES, WGS	EFEMP2	ENSG00000172638	5_prime_UTR
11:65951162:T:C	30150_Eosinophill_count_inst_mean__RINT	WGS	-0.0317274	-0.0395857	-0.0238692	2.51E-15	0.272258	IMP, WES, WGS	TSGA10IP	ENSG00000175513	intronic
11:66715170:G:A	30880_Urate_inst_mean__RINT	IMP	-2.2987	-2.60655	-1.99085	1.68E-48	0.000176478	IMP, WGS	SPTBN2	ENSG00000173898	intronic
11:67099684:T:A	3062_Forced_vital_capacity_FVC_inst_mean__RINT	IMP	-0.0402971	-0.0494335	-0.0311608	5.39E-18	0.0887084	IMP, WES, WGS			intergenic
11:67099684:T:A	3063_Forced_expiratory_volume_in_1_second_FEV1_inst_mean__RINT	IMP	-0.0335484	-0.0428629	-0.024234	1.67E-12	0.0887084	IMP, WGS			intergenic
11:67220577:C:A	23098_Weight_inst_mean__RINT	WGS	-0.0406383	-0.0519846	-0.0292919	2.22E-12	0.0805099	IMP, WES, WGS	KDM2A	ENSG00000173120	intronic
11:67220577:C:A	23105_Basal_metabolic_rate_inst_mean__RINT	WGS	-0.0345223	-0.0428235	-0.0262212	3.61E-16	0.0805122	IMP, WES, WGS	KDM2A	ENSG00000173120	intronic
11:67257063:C:T	50_Standing_height_inst_mean__RINT	WGS	-0.0732664	-0.0815153	-0.0650175	7.13E-68	0.0806658	IMP, WES, WGS	KDM2A	ENSG00000173120	3_prime_UTR
11:67428766:T:C	30040_Mean_corpuscular_volume_inst_mean__RINT	WGS	-0.0304524	-0.0371435	-0.0237613	4.66E-19	0.436347	IMP, WES, WGS	RPS6KB2	ENSG00000175634	intronic
11:67428766:T:C	30050_Mean_corpuscular_haemoglobin_inst_mean__RINT	WGS	-0.0280873	-0.0347317	-0.0214428	1.18E-16	0.436346	IMP, WES, WGS	RPS6KB2	ENSG00000175634	intronic
11:67433537:C:T	30260_Mean_reticulocyte_volume_inst_mean__RINT	WES	-0.030663	-0.037673	-0.0236529	1.01E-17	0.424213	IMP, WES, WGS	RPS6KB2	ENSG00000175634	intronic
11:67755985:C:G	30880_Urate_inst_mean__RINT	IMP	-1.10336	-1.26216	-0.944569	3.10E-42	0.000393496	IMP, WES, WGS			intergenic
11:68535378:G:C	3146_Speed_of_sound_through_heel_inst_mean__RINT	IMP	-0.0366538	-0.0465768	-0.0267309	4.49E-13	0.274919	IMP, WES, WGS	PPP6R3	ENSG00000110075	intronic
11:68576626:AT:A	3148_Heel_bone_mineral_density_BMD_inst_mean__RINT	IMP	-0.0367263	-0.0465371	-0.0269154	2.18E-13	0.274677	IMP, WES, WGS	PPP6R3	ENSG00000110075	intronic
11:68644538:G:T	50_Standing_height_inst_mean__RINT	WGS	0.0247507	0.0186942	0.0308073	1.15E-15	0.844051	IMP, WES, WGS			intergenic
11:68653726:C:T	23105_Basal_metabolic_rate_inst_mean__RINT	WGS	0.0242417	0.017974	0.0305094	3.44E-14	0.847204	IMP, WES, WGS			intergenic
11:69323216:A:G	30880_Urate_inst_mean__RINT	IMP	-2.74829	-3.19602	-2.30056	2.45E-33	0.000122553	IMP, WGS			intergenic
11:69470482:C:T	30830_SHBG_inst_mean__RINT	WGS	0.0278732	0.0201271	0.0356192	1.76E-12	0.232738	IMP, WGS			intergenic
11:71450017:A:G	30890_Vitamin_D_inst_mean__RINT	WGS	0.106491	0.0974738	0.115508	1.58E-118	0.784992	IMP, WES, WGS	DHCR7	ENSG00000172893	upstream
11:72749353:A:C	30750_Glycated_haemoglobin_HbA1c_inst_mean__RINT	WGS	-0.0377119	-0.0468646	-0.0285593	6.71E-16	0.156888	IMP, WES, WGS			intergenic
11:73232438:G:A	30220_Basophill_percentage_inst_mean__RINT	IMP	0.111398	0.0939825	0.128813	4.69E-36	0.0495054	IMP, WES, WGS	P2RY2	ENSG00000175591	intronic
11:73969150:C:T	30260_Mean_reticulocyte_volume_inst_mean__RINT	WES	0.258093	0.19681	0.319376	1.53E-16	0.00311333	WES	DJB13	ENSG00000187726	intronic
11:75565133:A:C	50_Standing_height_inst_mean__RINT	IMP	-0.0370507	-0.0435006	-0.0306007	2.10E-29	0.860082	IMP, WES, WGS	SERPINH1	ENSG00000149257	intronic
11:75739531:T:C	30630_Apolipoprotein_A_inst_mean__RINT	IMP	-0.0399621	-0.0492147	-0.0307095	2.56E-17	0.158729	IMP, WES, WGS			intergenic
11:75745535:A:T	30840_Total_bilirubin_inst_mean__RINT	WGS	0.029134	0.0210168	0.0372513	2.00E-12	0.157594	IMP, WGS			intergenic
11:76582026:C:T	RGC_Atopy_CC__BIN	IMP	1.1145	1.08705	1.14263	1.57E-17	0.499904	IMP, WGS			intergenic
11:76582682:G:T	30150_Eosinophill_count_inst_mean__RINT	IMP	0.043545	0.0365023	0.0505877	8.43E-34	0.475814	IMP, WGS			intergenic
11:76582682:G:T	RGC_Airways_Med__BIN	IMP	1.10643	1.07578	1.13796	1.72E-12	0.477147	IMP, WGS			intergenic
11:76582682:G:T	RGC_AllergicDiseaseCases_vs_AllergicDiseaseControls__BIN	IMP	1.13404	1.11079	1.15779	1.23E-32	0.474655	IMP, WGS			intergenic
11:76582682:G:T	RGC_AsthmaCases_vs_AllergicDiseaseControls__BIN	IMP	1.15303	1.12478	1.182	2.34E-29	0.473315	IMP, WGS			intergenic
11:76582761:G:C	RGC_Asthma__BIN	WGS	1.11548	1.09133	1.14015	1.27E-22	0.479602	IMP, WGS			intergenic
11:76584554:G:A	RGC_ChildhoodAsthmaCases_vs_AllergicDiseaseControls__BIN	WGS	1.2666	1.2178	1.31735	4.40E-32	0.449272	IMP, WGS			intergenic
11:76588800:CCCAGTAT:C	RGC_AtopicDermatitis__BIN	IMP	1.163	1.11612	1.21185	6.34E-13	0.496893	IMP, WGS			intergenic
11:77211901:G:A	30650_Aspartate_aminotransferase_inst_mean__RINT	IMP	0.0321069	0.0233359	0.0408779	7.25E-13	0.191428	IMP, WES, WGS	MYO7A	ENSG00000137474	synonymous
11:87176889:A:G	3146_Speed_of_sound_through_heel_inst_mean__RINT	WGS	-0.0744546	-0.0839187	-0.0649905	1.22E-53	0.316795	IMP, WES, WGS	TMEM135	ENSG00000166575	intronic
11:87176889:A:G	3148_Heel_bone_mineral_density_BMD_inst_mean__RINT	WGS	-0.0729296	-0.0822962	-0.0635631	1.40E-52	0.316791	IMP, WES, WGS	TMEM135	ENSG00000166575	intronic
11:8823362:G:A	30080_Platelet_count_inst_mean__RINT	IMP	-0.0357022	-0.0424243	-0.0289801	2.24E-25	0.49064	IMP, WES, WGS			intergenic
11:89658914:G:T	50_Standing_height_inst_mean__RINT	IMP	-4.17596	-5.25377	-3.09816	3.10E-14	1.95E-05	IMP			intergenic
11:92975544:C:G	30750_Glycated_haemoglobin_HbA1c_inst_mean__RINT	WGS	0.0659944	0.0585276	0.0734612	3.16E-67	0.274311	IMP, WGS	MTNR1B	ENSG00000134640	intronic
11:94142321:A:T	30620_Alanine_aminotransferase_inst_mean__RINT	WGS	-0.0627788	-0.0733233	-0.0522342	1.84E-31	0.117071	IMP, WES, WGS	PANX1	ENSG00000110218	intronic
11:94142321:A:T	30650_Aspartate_aminotransferase_inst_mean__RINT	WGS	-0.0500022	-0.0606897	-0.0393148	4.73E-20	0.117084	IMP, WES, WGS	PANX1	ENSG00000110218	intronic
11:95153468:T:C	30040_Mean_corpuscular_volume_inst_mean__RINT	WGS	-0.0298848	-0.0366792	-0.0230904	6.65E-18	0.61307	IMP, WGS			intergenic
11:95153468:T:C	30050_Mean_corpuscular_haemoglobin_inst_mean__RINT	WGS	-0.0258502	-0.0325972	-0.0191031	5.95E-14	0.613067	IMP, WGS			intergenic
11:95153468:T:C	30260_Mean_reticulocyte_volume_inst_mean__RINT	WGS	-0.038637	-0.0457967	-0.0314774	3.81E-26	0.613029	IMP, WES, WGS			intergenic
11:9756110:TG:T	30750_Glycated_haemoglobin_HbA1c_inst_mean__RINT	WGS	-0.0332626	-0.0402263	-0.0262989	7.83E-21	0.641974	IMP, WES, WGS	SWAP70	ENSG00000133789	downstream
12:100532530:T:C	30830_SHBG_inst_mean__RINT	IMP	-0.265755	-0.307957	-0.223553	5.36E-35	0.00606278	IMP, WES, WGS	NR1H4	ENSG00000012504	missense
12:101954242:CTT:C	50_Standing_height_inst_mean__RINT	WGS	-0.0229798	-0.0275185	-0.0184412	3.29E-23	0.439076	IMP, WES, WGS			intergenic
12:102444350:G:A	30770_IGF_1_inst_mean__RINT	IMP	-0.0731378	-0.0809953	-0.0652803	2.33E-74	0.730481	IMP, WES, WGS	IGF1	ENSG00000017427	intronic
12:103100685:G:T	30830_SHBG_inst_mean__RINT	IMP	-0.0327255	-0.0393336	-0.0261173	2.84E-22	0.445679	IMP, WGS			intergenic
12:103265147:C:G	23106_Impedance_of_whole_body_inst_mean__RINT	IMP	0.0222823	0.0160821	0.0284824	1.87E-12	0.246323	IMP, WGS			intergenic
12:10415926:A:G	30130_Monocyte_count_inst_mean__RINT	IMP	0.0470973	0.0367656	0.0574291	4.09E-19	0.123616	IMP, WGS	AC068775.1	ENSG00000255641	intronic
12:106929137:T:C	50_Standing_height_inst_mean__RINT	IMP	-0.0182402	-0.0231816	-0.0132988	4.66E-13	0.295706	IMP, WES, WGS			intergenic
12:106974102:T:G	30810_Phosphate_inst_mean__RINT	WGS	0.0320063	0.0245786	0.039434	3.03E-17	0.522315	IMP, WES, WGS	MTERF2	ENSG00000120832	downstream
12:10723329:A:C	3581_Age_at_menopause_last_menstrual_period_inst_mean__RINT	IMP	0.104557	0.0762612	0.132852	4.41E-13	0.0503484	IMP, WGS	YBX3	ENSG00000060138	upstream
12:108326669:T:C	30130_Monocyte_count_inst_mean__RINT	IMP	0.0292322	0.0221902	0.0362742	4.08E-16	0.384659	IMP, WGS	CMKLR1	ENSG00000174600	intronic
12:109052491:G:T	30080_Platelet_count_inst_mean__RINT	WGS	-0.0378263	-0.0446083	-0.0310442	8.14E-28	0.583576	IMP, WES, WGS	USP30	ENSG00000135093	upstream
12:111077216:G:C	30770_IGF_1_inst_mean__RINT	IMP	0.0620674	0.0484177	0.075717	5.00E-19	0.0677165	IMP, WGS	CUX2	ENSG00000111249	intronic
12:111077216:G:C	30830_SHBG_inst_mean__RINT	WGS	0.0760558	0.0630204	0.0890911	2.78E-30	0.0677728	IMP, WGS	CUX2	ENSG00000111249	intronic
12:111084222:T:G	30730_Gamma_glutamyltransferase_inst_mean__RINT	WGS	0.0529468	0.0398879	0.0660057	1.92E-15	0.0683836	IMP, WGS	CUX2	ENSG00000111249	intronic
12:111427245:C:G	30640_Apolipoprotein_B_inst_mean__RINT	WGS	0.0257528	0.018864	0.0326416	2.35E-13	0.513862	IMP, WES, WGS	SH2B3	ENSG00000111252	intronic
12:111427245:C:G	30690_Cholesterol_inst_mean__RINT	WGS	0.0344525	0.0275626	0.0413425	1.12E-22	0.513857	IMP, WES, WGS	SH2B3	ENSG00000111252	intronic
12:111446804:T:C	30660_Direct_bilirubin_inst_mean__RINT	IMP	-0.0352273	-0.0419159	-0.0285386	5.57E-25	0.511537	IMP, WES, WGS	SH2B3	ENSG00000111252	missense
12:111446804:T:C	30760_HDL_cholesterol_inst_mean__RINT	IMP	0.0231277	0.0165848	0.0296706	4.27E-12	0.515329	IMP, WES, WGS	SH2B3	ENSG00000111252	missense
12:111446804:T:C	30840_Total_bilirubin_inst_mean__RINT	IMP	-0.0351238	-0.0411337	-0.0291138	2.23E-30	0.515056	IMP, WES, WGS	SH2B3	ENSG00000111252	missense
12:111446804:T:C	30120_Lymphocyte_count_inst_mean__RINT	WES	-0.0778634	-0.0849262	-0.0708005	1.53E-103	0.515946	IMP, WES, WGS	SH2B3	ENSG00000111252	missense
12:111446804:T:C	30250_Reticulocyte_count_inst_mean__RINT	WES	-0.0540054	-0.0610827	-0.0469281	1.42E-50	0.51601	IMP, WES, WGS	SH2B3	ENSG00000111252	missense
12:111446804:T:C	30720_Cystatin_C_inst_mean__RINT	WES	-0.0584001	-0.064678	-0.0521221	2.85E-74	0.51543	IMP, WES, WGS	SH2B3	ENSG00000111252	missense
12:111446804:T:C	30000_White_blood_cell_leukocyte_count_inst_mean__RINT	WGS	-0.0614765	-0.0685	-0.054453	5.72E-66	0.515952	IMP, WES, WGS	SH2B3	ENSG00000111252	missense
12:111446804:T:C	30080_Platelet_count_inst_mean__RINT	WGS	-0.0965023	-0.1032	-0.0898045	1.93E-175	0.515952	IMP, WES, WGS	SH2B3	ENSG00000111252	missense
12:111446804:T:C	30130_Monocyte_count_inst_mean__RINT	WGS	-0.0392884	-0.0460805	-0.0324963	8.58E-30	0.515963	IMP, WES, WGS	SH2B3	ENSG00000111252	missense
12:111446804:T:C	30750_Glycated_haemoglobin_HbA1c_inst_mean__RINT	WGS	0.0296577	0.0230014	0.036314	2.48E-18	0.515474	IMP, WES, WGS	SH2B3	ENSG00000111252	missense
12:111469627:A:AC	4079_Diastolic_blood_pressure_automated_reading_inst_mean__RINT	WGS	-0.0340462	-0.0412972	-0.0267952	3.49E-20	0.503292	IMP, WES, WGS	ATXN2	ENSG00000204842	intronic
12:111494996:C:T	30010_Red_blood_cell_erythrocyte_count_inst_mean__RINT	IMP	-0.034223	-0.0401818	-0.0282642	2.15E-29	0.513107	IMP, WES, WGS	ATXN2	ENSG00000204842	intronic
12:111494996:C:T	30020_Haemoglobin_concentration_inst_mean__RINT	IMP	-0.0436524	-0.0492821	-0.0380226	3.68E-52	0.51311	IMP, WES, WGS	ATXN2	ENSG00000204842	intronic
12:111494996:C:T	30030_Haematocrit_percentage_inst_mean__RINT	IMP	-0.0434897	-0.0493107	-0.0376688	1.49E-48	0.513107	IMP, WES, WGS	ATXN2	ENSG00000204842	intronic
12:111494996:C:T	30150_Eosinophill_count_inst_mean__RINT	IMP	-0.0922705	-0.0992931	-0.0852479	3.06E-146	0.513119	IMP, WES, WGS	ATXN2	ENSG00000204842	intronic
12:111499189:G:A	30140_Neutrophill_count_inst_mean__RINT	IMP	0.346186	0.262005	0.430367	7.62E-16	0.00192908	IMP, WES, WGS	ATXN2	ENSG00000204842	intronic
12:111503316:T:C	30610_Alkaline_phosphatase_inst_mean__RINT	WGS	-0.0298404	-0.0378448	-0.0218359	2.74E-13	0.207791	IMP, WES, WGS	ATXN2	ENSG00000204842	intronic
12:111569952:C:T	30880_Urate_inst_mean__RINT	IMP	-0.0251893	-0.0311216	-0.0192569	8.64E-17	0.514505	IMP, WES, WGS	ATXN2	ENSG00000204842	intronic
12:111713938:C:A	30780_LDL_direct_inst_mean__RINT	WGS	0.0311211	0.0240726	0.0381696	4.98E-18	0.573521	IMP, WES, WGS	ACAD10	ENSG00000111271	intronic
12:112080294:A:C	30260_Mean_reticulocyte_volume_inst_mean__RINT	WGS	0.0568935	0.0448412	0.0689458	2.20E-20	0.0843601	IMP, WES, WGS	A25	ENSG00000111300	intronic
12:112445672:G:A	30690_Cholesterol_inst_mean__RINT	IMP	-0.033346	-0.0404026	-0.0262895	2.01E-20	0.408609	IMP, WES, WGS	PTPN11	ENSG00000179295	intronic
12:112468611:A:G	30120_Lymphocyte_count_inst_mean__RINT	IMP	-0.0642904	-0.0714728	-0.0571081	6.61E-69	0.571151	IMP, WES, WGS	PTPN11	ENSG00000179295	intronic
12:112468611:A:G	30720_Cystatin_C_inst_mean__RINT	IMP	-0.0471279	-0.05351	-0.0407457	1.79E-47	0.570725	IMP, WES, WGS	PTPN11	ENSG00000179295	intronic
12:112468611:A:G	30750_Glycated_haemoglobin_HbA1c_inst_mean__RINT	IMP	0.0238619	0.0170939	0.0306298	4.84E-12	0.570556	IMP, WES, WGS	PTPN11	ENSG00000179295	intronic
12:112468611:A:G	30080_Platelet_count_inst_mean__RINT	WGS	-0.0719433	-0.0787084	-0.0651783	1.75E-96	0.573096	IMP, WES, WGS	PTPN11	ENSG00000179295	intronic
12:112480448:G:T	30250_Reticulocyte_count_inst_mean__RINT	IMP	-0.0802701	-0.0923293	-0.0682109	6.68E-39	0.095428	IMP, WES, WGS	PTPN11	ENSG00000179295	intronic
12:112595165:TA:T	30000_White_blood_cell_leukocyte_count_inst_mean__RINT	WGS	-0.0290649	-0.0361797	-0.0219501	1.18E-15	0.584566	IMP, WES, WGS			intergenic
12:112697726:A:G	30150_Eosinophill_count_inst_mean__RINT	IMP	-0.0520173	-0.0598268	-0.0442077	5.97E-39	0.713011	IMP, WES, WGS			intergenic
12:114399544:C:A	102_Pulse_rate_automated_reading_inst_mean__RINT	WES	0.227442	0.174921	0.279964	2.11E-17	0.00493585	IMP, WES, WGS	TBX5	ENSG00000089225	missense
12:115758517:G:A	23105_Basal_metabolic_rate_inst_mean__RINT	WGS	0.0204206	0.0147713	0.02607	1.39E-12	0.80146	IMP, WGS			intergenic
12:115758517:G:A	50_Standing_height_inst_mean__RINT	WGS	0.0225628	0.0169337	0.0281919	3.96E-15	0.801251	IMP, WGS			intergenic
12:116915432:A:G	50_Standing_height_inst_mean__RINT	WGS	0.0250553	0.0187375	0.0313731	7.67E-15	0.851506	IMP, WES, WGS	FBXW8	ENSG00000174989	intronic
12:11717834:A:G	50_Standing_height_inst_mean__RINT	IMP	-0.0218128	-0.0265918	-0.0170337	3.69E-19	0.63817	IMP, WGS	ETV6	ENSG00000139083	intronic
12:12010749:C:G	30810_Phosphate_inst_mean__RINT	WGS	0.0479719	0.0375557	0.0583881	1.77E-19	0.851809	IMP, WGS			intergenic
12:120462751:T:G	30250_Reticulocyte_count_inst_mean__RINT	IMP	-0.0493806	-0.0569252	-0.041836	1.14E-37	0.329199	IMP, WES, WGS	GATC	ENSG00000257218	3_prime_UTR
12:120674626:T:C	30260_Mean_reticulocyte_volume_inst_mean__RINT	WGS	-0.0474302	-0.0545574	-0.040303	6.94E-39	0.402424	IMP, WES, WGS			intergenic
12:120711261:T:G	30010_Red_blood_cell_erythrocyte_count_inst_mean__RINT	IMP	0.0344982	0.0284165	0.04058	1.03E-28	0.399982	IMP, WES, WGS	UNC119B	ENSG00000175970	intronic
12:120718238:A:T	30040_Mean_corpuscular_volume_inst_mean__RINT	WGS	-0.0528341	-0.0596373	-0.0460309	2.56E-52	0.389524	IMP, WES, WGS	UNC119B	ENSG00000175970	intronic
12:120718238:A:T	30050_Mean_corpuscular_haemoglobin_inst_mean__RINT	WGS	-0.0474617	-0.0542145	-0.0407088	3.58E-43	0.389524	IMP, WES, WGS	UNC119B	ENSG00000175970	intronic
12:120979061:C:T	30770_IGF_1_inst_mean__RINT	WES	0.120301	0.0998591	0.140744	8.86E-31	0.0287714	IMP, WES, WGS	HNF1A	ENSG00000135100	missense
12:120982457:A:G	30670_Urea_inst_mean__RINT	IMP	-0.0316736	-0.0388898	-0.0244574	7.78E-18	0.616517	IMP, WES, WGS	HNF1A	ENSG00000135100	intronic
12:120982457:A:G	30710_C_reactive_protein_inst_mean__RINT	WGS	0.146982	0.139689	0.154275	2.23E-307	0.618275	IMP, WES, WGS	HNF1A	ENSG00000135100	intronic
12:120982460:A:G	30830_SHBG_inst_mean__RINT	IMP	0.0327745	0.0259913	0.0395576	2.80E-21	0.616639	IMP, WES, WGS	HNF1A	ENSG00000135100	intronic
12:120985573:G:A	30610_Alkaline_phosphatase_inst_mean__RINT	WGS	-0.0568904	-0.0636139	-0.0501668	9.11E-62	0.619551	IMP, WES, WGS	HNF1A	ENSG00000135100	intronic
12:120987058:A:G	30730_Gamma_glutamyltransferase_inst_mean__RINT	IMP	0.113376	0.10655	0.120202	1.75E-232	0.619679	IMP, WES, WGS	HNF1A	ENSG00000135100	intronic
12:120993422:G:A	30720_Cystatin_C_inst_mean__RINT	IMP	0.0348762	0.0279508	0.0418015	5.59E-23	0.293647	IMP, WES, WGS	HNF1A	ENSG00000135100	intronic
12:121731978:C:A	30260_Mean_reticulocyte_volume_inst_mean__RINT	IMP	0.030374	0.0233465	0.0374014	2.43E-17	0.465836	IMP, WES, WGS	TMEM120B	ENSG00000188735	intronic
12:121779004:A:G	30080_Platelet_count_inst_mean__RINT	WGS	-0.122117	-0.131783	-0.11245	2.42E-135	0.1388	IMP, WES, WGS	RHOF	ENSG00000139725	3_prime_UTR
12:122127803:G:T	30880_Urate_inst_mean__RINT	WES	-0.0220847	-0.0279587	-0.0162106	1.72E-13	0.476504	IMP, WES, WGS	MLXIP	ENSG00000175727	intronic
12:122145738:G:A	30620_Alanine_aminotransferase_inst_mean__RINT	IMP	-0.030476	-0.0373103	-0.0236417	2.33E-18	0.477262	IMP, WES, WGS	MLXIP	ENSG00000175727	3_prime_UTR
12:122210582:C:T	23105_Basal_metabolic_rate_inst_mean__RINT	WGS	0.0189236	0.0139776	0.0238696	6.43E-14	0.298031	IMP, WES, WGS	AC048338.2	ENSG00000284934	intronic
12:122539929:G:T	49_Hip_circumference_inst_mean__RINT	IMP	-0.0500267	-0.0624218	-0.0376317	2.56E-15	0.0899549	IMP, WES, WGS	KNTC1	ENSG00000184445	intronic
12:122605833:T:C	23098_Weight_inst_mean__RINT	IMP	0.0286248	0.0215556	0.0356939	2.08E-15	0.738934	IMP, WES, WGS	KNTC1	ENSG00000184445	intronic
12:122605833:T:C	23116_Leg_fat_mass_left_inst_mean__RINT	IMP	0.0233049	0.0169339	0.0296758	7.52E-13	0.738927	IMP, WES, WGS	KNTC1	ENSG00000184445	intronic
12:122605833:T:C	23124_Arm_fat_mass_left_inst_mean__RINT	IMP	0.029787	0.0218619	0.0377121	1.75E-13	0.738911	IMP, WES, WGS	KNTC1	ENSG00000184445	intronic
12:122605833:T:C	23128_Trunk_fat_mass_inst_mean__RINT	IMP	0.0325635	0.0244424	0.0406846	3.87E-15	0.738909	IMP, WES, WGS	KNTC1	ENSG00000184445	intronic
12:122703928:G:T	30760_HDL_cholesterol_inst_mean__RINT	IMP	0.0386668	0.0306235	0.0467102	4.42E-21	0.209923	IMP, WES, WGS	HCAR2	ENSG00000182782	upstream
12:123034565:G:A	30680_Calcium_inst_mean__RINT	IMP	-0.0916314	-0.116023	-0.0672393	1.80E-13	0.0245371	IMP, WES, WGS	PITPNM2	ENSG00000090975	missense
12:123240333:C:T	50_Standing_height_inst_mean__RINT	WGS	0.0245167	0.0189074	0.030126	1.07E-17	0.201357	IMP, WES, WGS	C12orf65	ENSG00000130921	intronic
12:123270632:A:G	30630_Apolipoprotein_A_inst_mean__RINT	IMP	0.0564305	0.0446961	0.0681649	4.28E-21	0.0904334	IMP, WES, WGS	CDK2AP1	ENSG00000111328	intronic
12:123301945:G:T	30080_Platelet_count_inst_mean__RINT	IMP	0.0318548	0.0239663	0.0397432	2.48E-15	0.755113	IMP, WES, WGS	SBNO1	ENSG00000139697	intronic
12:124024630:G:A	30870_Triglycerides_inst_mean__RINT	WGS	0.0283898	0.0214077	0.035372	1.60E-15	0.606423	IMP, WGS			intergenic
12:124325628:G:A	50_Standing_height_inst_mean__RINT	WES	-0.0210714	-0.0257294	-0.0164135	7.55E-19	0.633464	IMP, WES, WGS	NCOR2	ENSG00000196498	intronic
12:124342130:C:T	23098_Weight_inst_mean__RINT	IMP	0.030513	0.0221274	0.0388985	9.90E-13	0.160461	IMP, WES, WGS	NCOR2	ENSG00000196498	intronic
12:124342130:C:T	23105_Basal_metabolic_rate_inst_mean__RINT	IMP	0.0287682	0.0226285	0.034908	4.17E-20	0.160466	IMP, WES, WGS	NCOR2	ENSG00000196498	intronic
12:124366207:C:A	30730_Gamma_glutamyltransferase_inst_mean__RINT	IMP	0.0267126	0.0198682	0.0335571	2.02E-14	0.60695	IMP, WES, WGS	NCOR2	ENSG00000196498	intronic
12:124780655:G:A	30630_Apolipoprotein_A_inst_mean__RINT	IMP	-0.0414946	-0.0488539	-0.0341353	2.17E-28	0.662345	IMP, WES, WGS	SCARB1	ENSG00000073060	intronic
12:124780655:G:A	30760_HDL_cholesterol_inst_mean__RINT	IMP	-0.0439809	-0.0511127	-0.0368491	1.24E-33	0.662371	IMP, WES, WGS	SCARB1	ENSG00000073060	intronic
12:12720814:T:C	30120_Lymphocyte_count_inst_mean__RINT	IMP	-0.0275609	-0.0347375	-0.0203843	5.19E-14	0.515458	IMP, WGS	CDKN1B	ENSG00000111276	intronic
12:12897407:ATGAGAAGACC:A	30010_Red_blood_cell_erythrocyte_count_inst_mean__RINT	WGS	-0.0292114	-0.037479	-0.0209438	4.36E-12	0.152	IMP, WGS	GPRC5A	ENSG00000013588	intronic
12:131093510:A:G	30810_Phosphate_inst_mean__RINT	WGS	0.0320707	0.0243158	0.0398255	5.25E-16	0.349416	IMP, WES, WGS	ADGRD1	ENSG00000111452	intronic
12:13175274:C:T	3146_Speed_of_sound_through_heel_inst_mean__RINT	WGS	0.122403	0.0965404	0.148266	1.76E-20	0.0298514	IMP, WGS			intergenic
12:13175274:C:T	3148_Heel_bone_mineral_density_BMD_inst_mean__RINT	WGS	0.130283	0.104686	0.155879	1.94E-23	0.0298346	IMP, WGS			intergenic
12:14835610:CT:C	46_Hand_grip_strength_left_inst_mean__RINT	IMP	-0.0192423	-0.0244232	-0.0140615	3.35E-13	0.393204	IMP, WES, WGS	ART4	ENSG00000111339	intronic
12:15172097:A:C	30720_Cystatin_C_inst_mean__RINT	WGS	-0.029357	-0.0371454	-0.0215687	1.49E-13	0.204132	IMP, WGS	RERG	ENSG00000134533	intronic
12:1527215:A:G	3146_Speed_of_sound_through_heel_inst_mean__RINT	IMP	0.0458022	0.0355661	0.0560382	1.79E-18	0.25043	IMP, WGS			intergenic
12:1527215:A:G	3148_Heel_bone_mineral_density_BMD_inst_mean__RINT	IMP	0.0429869	0.0328609	0.0531128	8.76E-17	0.250416	IMP, WGS			intergenic
12:15696872:A:T	3062_Forced_vital_capacity_FVC_inst_mean__RINT	WGS	-2.08144	-2.66491	-1.49796	2.71E-12	1.94E-05	WGS	EPS8	ENSG00000151491	intronic
12:20702827:T:C	50_Standing_height_inst_mean__RINT	WGS	-0.0183635	-0.0229003	-0.0138266	2.14E-15	0.566356	IMP, WES, WGS	SLCO1C1	ENSG00000139155	intronic
12:2075300:G:C	102_Pulse_rate_automated_reading_inst_mean__RINT	WGS	-0.0407817	-0.0504752	-0.0310883	1.64E-16	0.173558	IMP, WGS	CAC1C	ENSG00000151067	intronic
12:20898835:T:A	30730_Gamma_glutamyltransferase_inst_mean__RINT	WGS	0.045719	0.0364109	0.055027	6.16E-22	0.147188	IMP, WES, WGS	SLCO1B3	ENSG00000111700	intronic
12:21178615:T:C	30840_Total_bilirubin_inst_mean__RINT	WGS	0.181985	0.173628	0.190343	2.23E-307	0.151521	IMP, WES, WGS	SLCO1B1	ENSG00000134538	missense
12:21190899:A:C	30830_SHBG_inst_mean__RINT	WGS	-0.0645588	-0.0736856	-0.055432	1.05E-43	0.151186	IMP, WES, WGS	SLCO1B1	ENSG00000134538	intronic
12:21190952:A:G	30870_Triglycerides_inst_mean__RINT	WGS	0.038903	0.0287476	0.0490584	6.00E-14	0.129172	IMP, WES, WGS	SLCO1B1	ENSG00000134538	intronic
12:21208653:T:G	30660_Direct_bilirubin_inst_mean__RINT	IMP	0.160071	0.151102	0.169041	4.65E-268	0.16693	IMP, WES, WGS	SLCO1B1	ENSG00000134538	intronic
12:22457358:G:C	30080_Platelet_count_inst_mean__RINT	WGS	-0.154581	-0.197059	-0.112102	9.87E-13	0.00620532	IMP, WGS	C2CD5	ENSG00000111731	intronic
12:240132:C:T	30700_Creatinine_inst_mean__RINT	IMP	0.0247355	0.0186651	0.0308058	1.39E-15	0.657903	IMP, WES, WGS	SLC6A13	ENSG00000010379	intronic
12:2411714:T:G	30020_Haemoglobin_concentration_inst_mean__RINT	WGS	0.0251341	0.019341	0.0309271	1.84E-17	0.372392	IMP, WGS	CAC1C	ENSG00000151067	intronic
12:2414068:GCCCAAGT:G	30030_Haematocrit_percentage_inst_mean__RINT	WGS	0.0289833	0.02298	0.0349866	3.01E-21	0.370292	IMP, WGS	CAC1C	ENSG00000151067	intronic
12:2414531:C:G	30010_Red_blood_cell_erythrocyte_count_inst_mean__RINT	WGS	0.031828	0.0256954	0.0379606	2.64E-24	0.37256	IMP, WGS	CAC1C	ENSG00000151067	intronic
12:24607522:A:G	102_Pulse_rate_automated_reading_inst_mean__RINT	IMP	-0.0593482	-0.0696604	-0.049036	1.65E-29	0.150264	IMP, WGS			intergenic
12:25257807:G:C	30830_SHBG_inst_mean__RINT	IMP	-0.0596761	-0.0725538	-0.0467984	1.06E-19	0.0703561	IMP, WGS			intergenic
12:26290097:G:A	3143_Ankle_spacing_width_inst_mean__RINT	IMP	-0.04005	-0.0492834	-0.0308167	1.87E-17	0.242497	IMP, WGS			intergenic
12:26318431:C:T	3146_Speed_of_sound_through_heel_inst_mean__RINT	IMP	0.0377404	0.0270328	0.0484479	4.91E-12	0.218345	IMP, WGS			intergenic
12:2799164:C:A	30850_Testosterone_inst_mean__RINT	IMP	0.0677561	0.0542145	0.0812977	1.05E-22	0.0311569	IMP, WES, WGS	FKBP4	ENSG00000004478	missense
12:28486787:A:G	50_Standing_height_inst_mean__RINT	WGS	-0.0267744	-0.0315989	-0.0219499	1.48E-27	0.318198	IMP, WES, WGS	CCDC91	ENSG00000123106	intronic
12:29282572:T:TA	30080_Platelet_count_inst_mean__RINT	WGS	-0.0473343	-0.0540435	-0.0406251	1.73E-43	0.459081	IMP, WES, WGS	FAR2	ENSG00000064763	intronic
12:31844701:C:A	30770_IGF_1_inst_mean__RINT	WGS	0.057888	0.05013	0.065646	1.95E-48	0.265946	IMP, WES, WGS			intergenic
12:3279547:G:A	30700_Creatinine_inst_mean__RINT	WGS	0.0419738	0.0300645	0.0538831	4.92E-12	0.0623672	IMP, WES, WGS	TSPAN9	ENSG00000011105	intronic
12:33403422:G:T	102_Pulse_rate_automated_reading_inst_mean__RINT	IMP	-0.0379013	-0.0453089	-0.0304937	1.15E-23	0.484506	IMP, WES, WGS	SYT10	ENSG00000110975	intronic
12:33412130:C:T	4194_Pulse_rate_inst_mean__RINT	IMP	-0.0441464	-0.0559026	-0.0323902	1.84E-13	0.485989	IMP, WGS	SYT10	ENSG00000110975	intronic
12:40202194:CA:C	30080_Platelet_count_inst_mean__RINT	WGS	-0.144956	-0.18594	-0.103971	4.15E-12	0.00666255	IMP, WGS			intergenic
12:4222041:A:G	30010_Red_blood_cell_erythrocyte_count_inst_mean__RINT	IMP	-0.0480717	-0.0553828	-0.0407606	5.32E-38	0.210695	IMP, WGS			intergenic
12:4223185:A:G	30260_Mean_reticulocyte_volume_inst_mean__RINT	WGS	0.0554324	0.0468679	0.0639969	7.11E-37	0.210325	IMP, WGS			intergenic
12:4224037:G:T	30040_Mean_corpuscular_volume_inst_mean__RINT	IMP	0.054475	0.046288	0.062662	7.12E-39	0.214203	IMP, WGS			intergenic
12:4224753:T:C	30050_Mean_corpuscular_haemoglobin_inst_mean__RINT	IMP	0.0509567	0.0428107	0.0591026	1.48E-34	0.208857	IMP, WGS			intergenic
12:4275678:T:G	23098_Weight_inst_mean__RINT	WGS	0.0950649	0.0738948	0.116235	1.35E-18	0.0216573	IMP, WGS	CCND2	ENSG00000118971	intronic
12:4275678:T:G	23105_Basal_metabolic_rate_inst_mean__RINT	WGS	0.0989643	0.083464	0.114465	6.28E-36	0.0216579	IMP, WGS	CCND2	ENSG00000118971	intronic
12:4275678:T:G	30740_Glucose_inst_mean__RINT	WGS	-0.0950567	-0.121123	-0.06899	8.85E-13	0.0217614	IMP, WGS	CCND2	ENSG00000118971	intronic
12:4275678:T:G	30750_Glycated_haemoglobin_HbA1c_inst_mean__RINT	WGS	-0.200423	-0.223226	-0.177619	1.68E-66	0.0217755	IMP, WGS	CCND2	ENSG00000118971	intronic
12:4275678:T:G	30830_SHBG_inst_mean__RINT	WGS	0.135088	0.112583	0.157592	5.91E-32	0.0217292	IMP, WGS	CCND2	ENSG00000118971	intronic
12:4275678:T:G	30860_Total_protein_inst_mean__RINT	WGS	-0.107576	-0.133322	-0.0818293	2.63E-16	0.0217521	IMP, WGS	CCND2	ENSG00000118971	intronic
12:4275678:T:G	30870_Triglycerides_inst_mean__RINT	WGS	-0.0860584	-0.109464	-0.0626524	5.75E-13	0.0217409	WGS	CCND2	ENSG00000118971	intronic
12:4275678:T:G	3143_Ankle_spacing_width_inst_mean__RINT	WGS	0.166389	0.139069	0.193708	7.59E-33	0.0212366	IMP, WGS	CCND2	ENSG00000118971	intronic
12:4275678:T:G	3146_Speed_of_sound_through_heel_inst_mean__RINT	WGS	-0.112198	-0.14272	-0.081676	5.81E-13	0.0212366	WGS	CCND2	ENSG00000118971	intronic
12:4275678:T:G	50_Standing_height_inst_mean__RINT	WGS	0.132032	0.116574	0.147489	6.52E-63	0.0216385	IMP, WGS	CCND2	ENSG00000118971	intronic
12:4275678:T:G	RGC_Metformin_Med__BIN	WGS	0.44397	0.362592	0.543611	3.84E-15	0.0216552	IMP, WGS	CCND2	ENSG00000118971	intronic
12:4275678:T:G	RGC_OralDiabetes_Med__BIN	WGS	0.423533	0.348323	0.514982	7.11E-18	0.0216552	IMP, WGS	CCND2	ENSG00000118971	intronic
12:4275678:T:G	RGC_T2D_New_CC__BIN	WGS	0.545504	0.483275	0.615745	1.05E-22	0.0217231	IMP, WGS	CCND2	ENSG00000118971	intronic
12:4275678:T:G	RGC_TAG_ProbableT2D__BIN	WGS	0.413303	0.348801	0.489734	1.86E-24	0.0216847	IMP, WGS	CCND2	ENSG00000118971	intronic
12:4275678:T:G	RGC_corneal_power__RINT	WGS	-0.184458	-0.234774	-0.134142	6.71E-13	0.021498	WGS	CCND2	ENSG00000118971	intronic
12:4535713:C:T	30810_Phosphate_inst_mean__RINT	WGS	0.124408	0.113116	0.135699	2.04E-103	0.122596	IMP, WES, WGS	C12orf4	ENSG00000047621	intronic
12:461674:G:A	30610_Alkaline_phosphatase_inst_mean__RINT	IMP	0.0482735	0.0416597	0.0548873	2.02E-46	0.584185	IMP, WES, WGS	B4GALNT3	ENSG00000139044	intronic
12:46402739:A:C	23105_Basal_metabolic_rate_inst_mean__RINT	WGS	0.0173939	0.0124753	0.0223124	4.17E-12	0.701112	IMP, WGS			intergenic
12:467630:T:C	3146_Speed_of_sound_through_heel_inst_mean__RINT	IMP	-0.0330257	-0.0420385	-0.024013	6.87E-13	0.58957	IMP, WGS	B4GALNT3	ENSG00000139044	intronic
12:47814585:T:C	30080_Platelet_count_inst_mean__RINT	IMP	0.0326509	0.025894	0.0394078	2.77E-21	0.459653	IMP, WES, WGS	HDAC7	ENSG00000061273	intronic
12:48006307:C:T	23106_Impedance_of_whole_body_inst_mean__RINT	WGS	0.0228403	0.0164485	0.029232	2.49E-12	0.223631	IMP, WES, WGS	COL2A1	ENSG00000139219	upstream
12:48105348:G:T	30020_Haemoglobin_concentration_inst_mean__RINT	IMP	-0.0312491	-0.036877	-0.0256212	1.39E-27	0.516606	IMP, WES, WGS	SENP1	ENSG00000079387	intronic
12:48105348:G:T	30030_Haematocrit_percentage_inst_mean__RINT	IMP	-0.0308524	-0.0366715	-0.0250333	2.71E-25	0.516609	IMP, WES, WGS	SENP1	ENSG00000079387	intronic
12:48105348:G:T	30750_Glycated_haemoglobin_HbA1c_inst_mean__RINT	WGS	0.0594483	0.0527756	0.0661211	2.81E-68	0.517714	IMP, WES, WGS	SENP1	ENSG00000079387	intronic
12:481093:G:A	50_Standing_height_inst_mean__RINT	WGS	0.0189311	0.0143366	0.0235255	6.70E-16	0.402069	IMP, WGS	B4GALNT3	ENSG00000139044	intronic
12:48318084:T:G	30010_Red_blood_cell_erythrocyte_count_inst_mean__RINT	WGS	0.0238965	0.0176951	0.030098	4.27E-14	0.644046	IMP, WGS			intergenic
12:48985754:G:T	3146_Speed_of_sound_through_heel_inst_mean__RINT	WGS	-0.189018	-0.230049	-0.147986	1.74E-19	0.0115885	IMP, WES, WGS	WNT1	ENSG00000125084	downstream
12:48985754:G:T	3148_Heel_bone_mineral_density_BMD_inst_mean__RINT	WGS	-0.193007	-0.233599	-0.152415	1.17E-20	0.0115877	IMP, WES, WGS	WNT1	ENSG00000125084	downstream
12:49869365:G:A	23098_Weight_inst_mean__RINT	WGS	0.0228837	0.0165605	0.0292068	1.31E-12	0.384741	IMP, WGS	FAIM2	ENSG00000135472	3_prime_UTR
12:50504945:G:A	30750_Glycated_haemoglobin_HbA1c_inst_mean__RINT	IMP	0.0259663	0.0187197	0.0332129	2.17E-12	0.307276	IMP, WGS	DIP2B	ENSG00000066084	upstream
12:50518745:TTTTTTGTTTG:T	30080_Platelet_count_inst_mean__RINT	IMP	0.0258686	0.0188906	0.0328466	3.71E-13	0.637381	IMP, WES, WGS	DIP2B	ENSG00000066084	intronic
12:50920977:A:C	30830_SHBG_inst_mean__RINT	WGS	0.0252431	0.018293	0.0321932	1.09E-12	0.666184	IMP, WES, WGS	METTL7A	ENSG00000185432	upstream
12:51882464:C:G	30770_IGF_1_inst_mean__RINT	IMP	0.0688894	0.0494206	0.0883582	4.06E-12	0.0334287	IMP, WGS			intergenic
12:54292096:C:T	30040_Mean_corpuscular_volume_inst_mean__RINT	WGS	0.0572159	0.0442478	0.070184	5.27E-18	0.0703337	IMP, WGS	NFE2	ENSG00000123405	downstream
12:54304624:G:A	30750_Glycated_haemoglobin_HbA1c_inst_mean__RINT	IMP	-0.0410821	-0.0524001	-0.0297641	1.12E-12	0.098628	IMP, WGS	NFE2	ENSG00000123405	upstream
12:54317790:A:G	30080_Platelet_count_inst_mean__RINT	IMP	0.0595491	0.0527465	0.0663517	5.55E-66	0.554526	IMP, WES, WGS			intergenic
12:55721801:C:T	5084_Spherical_power_right_inst_mean__RINT	WES	0.0828177	0.0652538	0.100382	2.43E-20	0.239786	IMP, WES, WGS	RDH5	ENSG00000135437	synonymous
12:55721801:C:T	RGC_MeanSphericalEquivalent__RINT	WES	0.0857344	0.0682026	0.103266	9.28E-22	0.239852	IMP, WES, WGS	RDH5	ENSG00000135437	synonymous
12:56471272:G:C	30670_Urea_inst_mean__RINT	IMP	0.0375358	0.0285301	0.0465415	3.11E-16	0.183158	IMP, WES, WGS	GLS2	ENSG00000135423	3_prime_UTR
12:56627222:T:C	30080_Platelet_count_inst_mean__RINT	IMP	0.0386537	0.0316944	0.045613	1.34E-27	0.36664	IMP, WES, WGS	BAZ2A	ENSG00000076108	intronic
12:56752285:T:G	30050_Mean_corpuscular_haemoglobin_inst_mean__RINT	IMP	0.0451967	0.0344298	0.0559637	1.91E-16	0.104956	IMP, WES, WGS	PRIM1	ENSG00000198056	missense
12:56752285:T:G	30040_Mean_corpuscular_volume_inst_mean__RINT	WES	0.0480444	0.0371926	0.0588962	4.05E-18	0.104731	IMP, WES, WGS	PRIM1	ENSG00000198056	missense
12:56752285:T:G	3581_Age_at_menopause_last_menstrual_period_inst_mean__RINT	WGS	-0.0718096	-0.0917771	-0.051842	1.81E-12	0.10727	IMP, WES, WGS	PRIM1	ENSG00000198056	missense
12:57099944:T:G	RGC_AllergicDiseaseCases_vs_AllergicDiseaseControls__BIN	IMP	0.873219	0.843985	0.903467	6.05E-15	0.107292	IMP, WES, WGS	STAT6	ENSG00000166888	intronic
12:57285631:G:A	30700_Creatinine_inst_mean__RINT	WGS	-0.0240091	-0.0307489	-0.0172693	2.91E-12	0.238871	IMP, WES, WGS	R3HDM2	ENSG00000179912	intronic
12:57334993:T:G	30870_Triglycerides_inst_mean__RINT	WGS	-0.0287673	-0.0367314	-0.0208032	1.45E-12	0.240198	IMP, WES, WGS	R3HDM2	ENSG00000179912	intronic
12:57372609:G:C	30830_SHBG_inst_mean__RINT	WGS	0.0297842	0.0221214	0.0374471	2.58E-14	0.239648	IMP, WES, WGS	R3HDM2	ENSG00000179912	intronic
12:57398050:T:C	30600_Albumin_inst_mean__RINT	WGS	-0.0359611	-0.0447523	-0.0271699	1.08E-15	0.233803	IMP, WES, WGS	R3HDM2	ENSG00000179912	intronic
12:57413331:T:C	30650_Aspartate_aminotransferase_inst_mean__RINT	WGS	-0.0290885	-0.0370566	-0.0211205	8.36E-13	0.755496	IMP, WES, WGS	R3HDM2	ENSG00000179912	intronic
12:57429802:A:C	30720_Cystatin_C_inst_mean__RINT	WGS	-0.0299784	-0.0372852	-0.0226715	8.89E-16	0.24119	IMP, WES, WGS	R3HDM2	ENSG00000179912	intronic
12:57449928:G:A	30880_Urate_inst_mean__RINT	IMP	-0.0457867	-0.0527035	-0.0388698	1.72E-38	0.241387	IMP, WES, WGS	INHBC	ENSG00000175189	missense
12:57454856:G:A	30760_HDL_cholesterol_inst_mean__RINT	IMP	0.0249071	0.0182508	0.0315634	2.23E-13	0.556509	IMP, WES, WGS	GLI1	ENSG00000111087	upstream
12:57857579:G:A	50_Standing_height_inst_mean__RINT	IMP	-0.0182198	-0.0230723	-0.0133673	1.85E-13	0.31887	IMP, WGS			intergenic
12:6176945:A:T	30080_Platelet_count_inst_mean__RINT	IMP	-0.0575541	-0.064345	-0.0507633	5.79E-62	0.486586	IMP, WES, WGS			intergenic
12:630843:C:G	30080_Platelet_count_inst_mean__RINT	WGS	-0.0297973	-0.0364945	-0.0231001	2.77E-18	0.485365	IMP, WGS	NINJ2	ENSG00000171840	intronic
12:6384185:A:G	30130_Monocyte_count_inst_mean__RINT	WGS	-0.0502856	-0.0581975	-0.0423737	1.28E-35	0.756204	IMP, WES, WGS	LTBR	ENSG00000111321	5_prime_UTR
12:6392965:T:G	30120_Lymphocyte_count_inst_mean__RINT	WGS	0.0538606	0.0449619	0.0627592	1.84E-32	0.196198	IMP, WES, WGS	LTBR	ENSG00000111321	downstream
12:64611299:C:G	30080_Platelet_count_inst_mean__RINT	WGS	0.0460819	0.0388922	0.0532715	3.40E-36	0.316798	IMP, WES, WGS	RASSF3	ENSG00000153179	intronic
12:65964567:C:T	23098_Weight_inst_mean__RINT	IMP	-0.0256133	-0.0317703	-0.0194562	3.54E-16	0.493605	IMP, WGS	HMGA2	ENSG00000149948	3_prime_UTR
12:65967673:A:G	23105_Basal_metabolic_rate_inst_mean__RINT	IMP	-0.0255645	-0.0300975	-0.0210314	2.11E-28	0.491415	IMP, WGS	HMGA2	ENSG00000149948	downstream
12:65978100:G:T	3143_Ankle_spacing_width_inst_mean__RINT	IMP	-0.0498603	-0.0578213	-0.0418994	1.23E-34	0.513958	IMP, WGS			intergenic
12:65982311:T:C	3063_Forced_expiratory_volume_in_1_second_FEV1_inst_mean__RINT	WGS	-0.0228534	-0.0280946	-0.0176122	1.27E-17	0.519068	IMP, WGS			intergenic
12:65982422:G:C	20022_Birth_weight_inst_mean__RINT	IMP	-0.0410265	-0.0505601	-0.0314929	3.33E-17	0.516006	IMP, WGS			intergenic
12:65982422:G:C	3062_Forced_vital_capacity_FVC_inst_mean__RINT	IMP	-0.0230418	-0.0282377	-0.0178459	3.57E-18	0.516313	IMP, WGS			intergenic
12:65982422:G:C	50_Standing_height_inst_mean__RINT	IMP	-0.0420867	-0.0466294	-0.0375439	1.10E-73	0.516946	IMP, WGS			intergenic
12:65995066:C:A	RGC_corneal_power__RINT	IMP	0.0616303	0.0466645	0.0765961	6.96E-16	0.437313	IMP, WGS			intergenic
12:65995066:C:A	5133_6mm_strong_meridian_right_inst_mean__RINT	WGS	0.0615831	0.0458567	0.0773095	1.65E-14	0.444457	IMP, WGS			intergenic
12:66310445:A:G	3581_Age_at_menopause_last_menstrual_period_inst_mean__RINT	WGS	0.205589	0.170436	0.240741	2.03E-30	0.0314206	IMP, WES, WGS	HELB	ENSG00000127311	missense
12:69350234:C:A	30130_Monocyte_count_inst_mean__RINT	IMP	0.111322	0.0971274	0.125516	2.55E-53	0.0609542	IMP, WES, WGS	LYZ	ENSG00000090382	missense
12:69434754:C:T	50_Standing_height_inst_mean__RINT	IMP	0.0253662	0.0205773	0.0301552	3.01E-25	0.340831	IMP, WGS			intergenic
12:7505492:G:T	50_Standing_height_inst_mean__RINT	WGS	-1.61853	-2.07062	-1.16644	2.27E-12	1.77E-05	WGS	CD163	ENSG00000177575	upstream
12:77038743:T:C	50_Standing_height_inst_mean__RINT	IMP	-0.0224939	-0.0285483	-0.0164396	3.29E-13	0.169275	IMP, WGS	E2F7	ENSG00000165891	intronic
12:882140:G:A	23098_Weight_inst_mean__RINT	WES	0.0269251	0.0193602	0.03449	3.04E-12	0.209066	IMP, WES, WGS	WNK1	ENSG00000060237	intronic
12:88417912:C:T	30050_Mean_corpuscular_haemoglobin_inst_mean__RINT	IMP	0.0300917	0.0228069	0.0373764	5.67E-16	0.700316	IMP, WGS			intergenic
12:88417912:C:T	30260_Mean_reticulocyte_volume_inst_mean__RINT	WGS	0.0345446	0.0268753	0.0422138	1.06E-18	0.705318	IMP, WGS			intergenic
12:88424702:C:G	30010_Red_blood_cell_erythrocyte_count_inst_mean__RINT	WGS	-0.0268528	-0.033352	-0.0203535	5.59E-16	0.703421	IMP, WGS			intergenic
12:88424702:C:G	30040_Mean_corpuscular_volume_inst_mean__RINT	WGS	0.0335897	0.0263231	0.0408564	1.31E-19	0.703421	IMP, WGS			intergenic
12:88442438:G:T	30000_White_blood_cell_leukocyte_count_inst_mean__RINT	IMP	-0.0323169	-0.0400586	-0.0245752	2.80E-16	0.69687	IMP, WGS			intergenic
12:88449697:T:C	30140_Neutrophill_count_inst_mean__RINT	IMP	-0.0316751	-0.039427	-0.0239232	1.16E-15	0.696386	IMP, WGS			intergenic
12:8943153:T:C	23105_Basal_metabolic_rate_inst_mean__RINT	IMP	0.0184339	0.0139039	0.0229639	1.51E-15	0.470129	IMP, WES, WGS	M6PR	ENSG00000003056	intronic
12:89619312:T:C	4080_Systolic_blood_pressure_automated_reading_inst_mean__RINT	WGS	-0.0364341	-0.0454798	-0.0273883	2.92E-15	0.173015	IMP, WGS	ATP2B1	ENSG00000070961	intronic
12:90079719:A:G	3146_Speed_of_sound_through_heel_inst_mean__RINT	IMP	0.0517236	0.0426196	0.0608275	8.44E-29	0.399855	IMP, WGS			intergenic
12:90079719:A:G	3148_Heel_bone_mineral_density_BMD_inst_mean__RINT	IMP	0.0500332	0.0410272	0.0590391	1.30E-27	0.399873	IMP, WGS			intergenic
12:93522981:A:G	30080_Platelet_count_inst_mean__RINT	WGS	0.0345233	0.0253395	0.0437072	1.73E-13	0.157709	IMP, WGS			intergenic
12:93588556:G:A	23105_Basal_metabolic_rate_inst_mean__RINT	IMP	0.0203392	0.0149036	0.0257748	2.24E-13	0.222565	IMP, WGS			intergenic
12:93591706:T:C	50_Standing_height_inst_mean__RINT	WGS	0.0395405	0.0341225	0.0449585	2.07E-46	0.220398	IMP, WGS			intergenic
12:93604545:T:C	3062_Forced_vital_capacity_FVC_inst_mean__RINT	WGS	0.0246742	0.0187747	0.0305737	2.46E-16	0.254242	IMP, WGS			intergenic
12:93604545:T:C	3063_Forced_expiratory_volume_in_1_second_FEV1_inst_mean__RINT	WGS	0.0216656	0.0156549	0.0276763	1.61E-12	0.254242	IMP, WGS			intergenic
12:95463130:T:C	30250_Reticulocyte_count_inst_mean__RINT	WGS	-0.0263909	-0.0338737	-0.0189081	4.76E-12	0.338514	IMP, WGS			intergenic
12:95463914:G:A	30710_C_reactive_protein_inst_mean__RINT	IMP	-0.0280738	-0.0352839	-0.0208637	2.32E-14	0.42288	IMP, WES, WGS			intergenic
12:95981904:T:C	30890_Vitamin_D_inst_mean__RINT	WGS	-0.0368166	-0.0442683	-0.0293648	3.54E-22	0.581067	IMP, WES, WGS	HAL	ENSG00000084110	intronic
12:9753094:A:G	30120_Lymphocyte_count_inst_mean__RINT	WGS	0.0605343	0.0532418	0.0678269	1.63E-59	0.371645	IMP, WES, WGS	CD69	ENSG00000110848	3_prime_UTR
12:97763232:G:A	30770_IGF_1_inst_mean__RINT	IMP	0.0349328	0.0274682	0.0423975	4.63E-20	0.311641	IMP, WGS			intergenic
13:100012392:T:A	RGC_MeanSphericalEquivalent__RINT	WGS	-0.0537358	-0.0689487	-0.0385229	4.42E-12	0.439734	IMP, WGS			intergenic
13:108308032:TGCTG:T	30130_Monocyte_count_inst_mean__RINT	WGS	-0.0906964	-0.114599	-0.0667942	1.03E-13	0.020689	IMP, WGS	TNFSF13B	ENSG00000102524	3_prime_UTR
13:108308037:T:A	30860_Total_protein_inst_mean__RINT	IMP	0.113117	0.0858805	0.140354	3.95E-16	0.0209097	IMP, WGS	TNFSF13B	ENSG00000102524	3_prime_UTR
13:109384342:C:T	30130_Monocyte_count_inst_mean__RINT	WGS	-0.0274713	-0.0345713	-0.0203713	3.36E-14	0.353967	IMP, WGS			intergenic
13:109759295:A:C	30260_Mean_reticulocyte_volume_inst_mean__RINT	IMP	0.0265679	0.0193442	0.0337915	5.66E-13	0.38194	IMP, WGS	IRS2	ENSG00000185950	intronic
13:109836805:C:T	30080_Platelet_count_inst_mean__RINT	IMP	-0.0603514	-0.0714092	-0.0492936	1.05E-26	0.101526	IMP, WGS			intergenic
13:112698602:A:G	30750_Glycated_haemoglobin_HbA1c_inst_mean__RINT	IMP	0.0775157	0.0657875	0.089244	2.23E-38	0.0885919	IMP, WES, WGS	ATP11A	ENSG00000068650	intronic
13:113360700:A:G	30080_Platelet_count_inst_mean__RINT	WGS	-0.0248526	-0.031492	-0.0182131	2.19E-13	0.534623	IMP, WES, WGS	GRTP1	ENSG00000139835	intronic
13:113548558:G:C	30140_Neutrophill_count_inst_mean__RINT	IMP	0.0301296	0.0222342	0.0380251	7.47E-14	0.272652	IMP, WES, WGS	TMCO3	ENSG00000150403	intronic
13:113839984:C:G	30870_Triglycerides_inst_mean__RINT	WGS	0.0344206	0.0266285	0.0422126	4.80E-18	0.259056	IMP, WES, WGS	GAS6	ENSG00000183087	intronic
13:113843576:T:G	30690_Cholesterol_inst_mean__RINT	WGS	0.0298322	0.0222166	0.0374477	1.62E-14	0.283951	IMP, WES, WGS	GAS6	ENSG00000183087	intronic
13:113849020:T:C	30750_Glycated_haemoglobin_HbA1c_inst_mean__RINT	WGS	0.0385194	0.0314198	0.045619	2.07E-26	0.32584	IMP, WES, WGS	GAS6	ENSG00000183087	intronic
13:17742838:C:G	30260_Mean_reticulocyte_volume_inst_mean__RINT	WGS	0.187623	0.147659	0.227587	3.52E-20	0.00818462	WGS			intergenic
13:17742838:C:G	30810_Phosphate_inst_mean__RINT	WGS	0.165303	0.123423	0.207182	1.02E-14	0.00834853	WGS			intergenic
13:18958888:T:C	3062_Forced_vital_capacity_FVC_inst_mean__RINT	IMP	-2.30176	-2.94276	-1.66077	1.95E-12	2.22E-05	IMP			intergenic
13:18958888:T:C	3063_Forced_expiratory_volume_in_1_second_FEV1_inst_mean__RINT	IMP	-2.37846	-3.03184	-1.72509	9.70E-13	2.22E-05	IMP			intergenic
13:20911256:T:C	50_Standing_height_inst_mean__RINT	WGS	-0.0188062	-0.0237766	-0.0138357	1.21E-13	0.716969	IMP, WGS			intergenic
13:21740007:T:C	RGC_corneal_power__RINT	IMP	0.0662626	0.0511498	0.0813755	8.44E-18	0.365414	IMP, WGS			intergenic
13:21744175:C:A	30850_Testosterone_inst_mean__RINT	WGS	-0.0178829	-0.0227603	-0.0130056	6.66E-13	0.370046	IMP, WGS			intergenic
13:21744714:A:G	5133_6mm_strong_meridian_right_inst_mean__RINT	IMP	0.062443	0.0460045	0.0788814	9.69E-14	0.359088	IMP, WGS			intergenic
13:27873593:A:G	30730_Gamma_glutamyltransferase_inst_mean__RINT	WGS	-0.0294979	-0.0361097	-0.022886	2.25E-18	0.556073	IMP, WGS			intergenic
13:27887550:T:A	30750_Glycated_haemoglobin_HbA1c_inst_mean__RINT	IMP	0.0333737	0.0251854	0.0415621	1.37E-15	0.217122	IMP, WGS			intergenic
13:28029870:T:C	30000_White_blood_cell_leukocyte_count_inst_mean__RINT	WGS	0.167649	0.136941	0.198357	1.01E-26	0.0131363	IMP, WGS	FLT3	ENSG00000122025	intronic
13:28029870:T:C	30130_Monocyte_count_inst_mean__RINT	WGS	0.495163	0.465407	0.52492	2.49E-233	0.0131383	IMP, WES, WGS	FLT3	ENSG00000122025	intronic
13:28029870:T:C	30140_Neutrophill_count_inst_mean__RINT	WGS	0.122629	0.0918585	0.153399	5.67E-15	0.0131383	IMP, WGS	FLT3	ENSG00000122025	intronic
13:28029870:T:C	30720_Cystatin_C_inst_mean__RINT	WGS	0.106627	0.0792413	0.134013	2.33E-14	0.0131863	IMP, WGS	FLT3	ENSG00000122025	intronic
13:28029870:T:C	30860_Total_protein_inst_mean__RINT	WGS	0.146196	0.113334	0.179057	2.79E-18	0.0131174	IMP, WGS	FLT3	ENSG00000122025	intronic
13:29533368:T:C	3063_Forced_expiratory_volume_in_1_second_FEV1_inst_mean__RINT	WGS	-2.10312	-2.64546	-1.56077	2.95E-14	2.33E-05	WGS	SLC7A1	ENSG00000139514	intronic
13:29533368:T:C	3064_Peak_expiratory_flow_PEF_inst_mean__RINT	WGS	-2.50532	-3.1347	-1.87594	6.10E-15	2.33E-05	WGS	SLC7A1	ENSG00000139514	intronic
13:32568660:A:G	30080_Platelet_count_inst_mean__RINT	IMP	0.028685	0.0217984	0.0355717	3.25E-16	0.374454	IMP, WES, WGS			intergenic
13:38881067:A:G	30700_Creatinine_inst_mean__RINT	WGS	-2.2328	-2.84418	-1.62142	8.19E-13	2.21E-05	WGS	FREM2	ENSG00000150893	3_prime_UTR
13:39777204:A:G	30150_Eosinophill_count_inst_mean__RINT	WGS	0.032695	0.0253662	0.0400239	2.26E-18	0.651585	IMP, WES, WGS			intergenic
13:40179644:G:A	30770_IGF_1_inst_mean__RINT	WGS	0.0424947	0.0336243	0.051365	6.03E-21	0.180809	IMP, WGS			intergenic
13:40428504:T:C	30130_Monocyte_count_inst_mean__RINT	WGS	-0.0573372	-0.064493	-0.0501814	1.41E-55	0.656289	IMP, WGS			intergenic
13:40563647:G:A	5256_Corneal_hysteresis_right_inst_mean__RINT	IMP	-0.0998247	-0.125119	-0.0745307	1.03E-14	0.101567	IMP, WGS	FOXO1	ENSG00000150907	intronic
13:40629228:C:T	30260_Mean_reticulocyte_volume_inst_mean__RINT	IMP	-0.033219	-0.0418254	-0.0246125	3.88E-14	0.208995	IMP, WES, WGS	FOXO1	ENSG00000150907	intronic
13:40670123:T:C	30080_Platelet_count_inst_mean__RINT	IMP	0.035446	0.0278907	0.0430014	3.74E-20	0.264049	IMP, WES, WGS	FOXO1	ENSG00000150907	upstream
13:40827268:G:A	30150_Eosinophill_count_inst_mean__RINT	WGS	0.0324757	0.0235685	0.0413829	8.93E-13	0.187771	IMP, WES, WGS			intergenic
13:41835707:C:T	30680_Calcium_inst_mean__RINT	IMP	0.0410308	0.0302641	0.0517975	8.07E-14	0.852554	IMP, WES, WGS	VWA8	ENSG00000102763	intronic
13:42378009:C:T	3146_Speed_of_sound_through_heel_inst_mean__RINT	IMP	-0.0634189	-0.0722218	-0.054616	2.85E-45	0.48629	IMP, WGS			intergenic
13:42378009:C:T	3148_Heel_bone_mineral_density_BMD_inst_mean__RINT	IMP	-0.0566376	-0.065346	-0.0479292	3.23E-37	0.48632	IMP, WGS			intergenic
13:42391558:C:T	30610_Alkaline_phosphatase_inst_mean__RINT	IMP	-0.0485834	-0.0551026	-0.0420642	2.56E-48	0.511807	IMP, WES, WGS			intergenic
13:46176962:G:A	30080_Platelet_count_inst_mean__RINT	WGS	-0.651199	-0.80291	-0.499488	4.00E-17	0.000479007	IMP, WGS	LCP1	ENSG00000136167	intronic
13:49143361:T:TA	30720_Cystatin_C_inst_mean__RINT	WGS	-0.0403798	-0.049939	-0.0308205	1.24E-16	0.122155	IMP, WES, WGS	FNDC3A	ENSG00000102531	intronic
13:50081853:G:T	3062_Forced_vital_capacity_FVC_inst_mean__RINT	WGS	0.085313	0.0667693	0.103857	1.93E-19	0.019561	IMP, WES, WGS			intergenic
13:50081853:G:T	3063_Forced_expiratory_volume_in_1_second_FEV1_inst_mean__RINT	WGS	0.0760163	0.0571144	0.0949182	3.22E-15	0.019561	IMP, WES, WGS			intergenic
13:50525441:G:A	23105_Basal_metabolic_rate_inst_mean__RINT	WGS	-0.0273031	-0.0327337	-0.0218724	6.59E-23	0.220435	IMP, WGS			intergenic
13:50525441:G:A	3143_Ankle_spacing_width_inst_mean__RINT	WGS	-0.0457875	-0.0552704	-0.0363047	2.97E-21	0.220626	IMP, WGS			intergenic
13:50547411:G:A	50_Standing_height_inst_mean__RINT	IMP	-0.0437694	-0.0492162	-0.0383227	6.86E-56	0.215897	IMP, WGS			intergenic
13:50593073:T:A	30700_Creatinine_inst_mean__RINT	WGS	-0.0256053	-0.0326435	-0.0185671	1.00E-12	0.211704	IMP, WGS			intergenic
13:71774636:C:T	30720_Cystatin_C_inst_mean__RINT	IMP	-0.0237725	-0.0302289	-0.0173161	5.33E-13	0.388007	IMP, WGS	DACH1	ENSG00000276644	intronic
13:74125547:T:C	30120_Lymphocyte_count_inst_mean__RINT	IMP	-0.050692	-0.0605233	-0.0408607	5.20E-24	0.839048	IMP, WGS			intergenic
13:75481466:G:A	30010_Red_blood_cell_erythrocyte_count_inst_mean__RINT	WES	0.0384805	0.0285641	0.0483969	2.84E-14	0.0991109	IMP, WES, WGS	TBC1D4	ENSG00000136111	missense
13:75490523:G:C	30260_Mean_reticulocyte_volume_inst_mean__RINT	WGS	-0.0484499	-0.0601265	-0.0367733	4.20E-16	0.099157	IMP, WES, WGS			intergenic
13:75502157:G:T	30040_Mean_corpuscular_volume_inst_mean__RINT	IMP	0.0560551	0.0448963	0.067214	7.16E-23	0.895347	IMP, WES, WGS			intergenic
13:75502157:G:T	30050_Mean_corpuscular_haemoglobin_inst_mean__RINT	IMP	0.0537419	0.0426582	0.0648256	2.03E-21	0.895346	IMP, WES, WGS			intergenic
13:91367363:C:G	50_Standing_height_inst_mean__RINT	WGS	-0.019902	-0.0245272	-0.0152768	3.35E-17	0.629973	IMP, WGS			intergenic
13:94594883:TTA:T	30610_Alkaline_phosphatase_inst_mean__RINT	IMP	0.0419078	0.034823	0.0489925	4.44E-31	0.30523	IMP, WES, WGS	TGDS	ENSG00000088451	intronic
13:95248987:C:T	30080_Platelet_count_inst_mean__RINT	IMP	0.0326204	0.0259279	0.0393129	1.26E-21	0.518135	IMP, WGS	ABCC4	ENSG00000125257	intronic
13:95406289:C:G	30720_Cystatin_C_inst_mean__RINT	WGS	0.0306985	0.0224962	0.0389007	2.21E-13	0.176999	IMP, WGS			intergenic
13:99381398:A:G	30150_Eosinophill_count_inst_mean__RINT	WGS	0.0389615	0.0287018	0.0492212	9.84E-14	0.866323	IMP, WES, WGS	UBAC2	ENSG00000134882	intronic
14:100704203:T:C	30080_Platelet_count_inst_mean__RINT	WGS	-0.0534774	-0.0605027	-0.0464521	2.46E-50	0.334804	IMP, WES, WGS			intergenic
14:100737982:A:G	30770_IGF_1_inst_mean__RINT	WGS	-0.024163	-0.0309965	-0.0173295	4.20E-12	0.519276	IMP, WGS	DLK1	ENSG00000185559	3_prime_UTR
14:102514656:G:C	30050_Mean_corpuscular_haemoglobin_inst_mean__RINT	WGS	0.0248476	0.0179909	0.0317042	1.22E-12	0.644054	IMP, WES, WGS	ANKRD9	ENSG00000156381	upstream
14:102521547:T:C	30040_Mean_corpuscular_volume_inst_mean__RINT	WGS	0.0253695	0.0184787	0.0322604	5.36E-13	0.643512	IMP, WES, WGS			intergenic
14:102774480:T:A	30860_Total_protein_inst_mean__RINT	IMP	-0.0486799	-0.0562186	-0.0411412	1.03E-36	0.498941	IMP, WES, WGS	TRAF3	ENSG00000131323	upstream
14:102853644:C:T	30120_Lymphocyte_count_inst_mean__RINT	IMP	0.0363916	0.0279307	0.0448524	3.45E-17	0.22462	IMP, WES, WGS	TRAF3	ENSG00000131323	intronic
14:103100498:C:G	30080_Platelet_count_inst_mean__RINT	IMP	0.0550179	0.0472765	0.0627593	4.20E-44	0.242857	IMP, WES, WGS	EXOC3L4	ENSG00000205436	missense
14:103100953:A:G	30730_Gamma_glutamyltransferase_inst_mean__RINT	WGS	0.119344	0.111703	0.126985	8.51E-206	0.246219	IMP, WES, WGS	EXOC3L4	ENSG00000205436	intronic
14:103380379:G:A	30130_Monocyte_count_inst_mean__RINT	WGS	0.0559404	0.0482555	0.0636253	3.51E-46	0.737209	IMP, WES, WGS			intergenic
14:103460117:G:A	3146_Speed_of_sound_through_heel_inst_mean__RINT	WGS	-0.040238	-0.0494114	-0.0310646	8.17E-18	0.342519	IMP, WES, WGS	MARK3	ENSG00000075413	intronic
14:103460117:G:A	3148_Heel_bone_mineral_density_BMD_inst_mean__RINT	WGS	-0.0406717	-0.0497481	-0.0315954	1.60E-18	0.342515	IMP, WES, WGS	MARK3	ENSG00000075413	intronic
14:103621145:C:T	30250_Reticulocyte_count_inst_mean__RINT	IMP	0.0331238	0.02538	0.0408675	5.13E-17	0.299882	IMP, WES, WGS	AL139300.1	ENSG00000256500	intronic
14:104792100:G:T	30630_Apolipoprotein_A_inst_mean__RINT	WGS	-0.0307766	-0.0376931	-0.0238601	2.75E-18	0.616457	IMP, WES, WGS	AKT1	ENSG00000142208	intronic
14:105297762:T:C	30080_Platelet_count_inst_mean__RINT	WGS	0.0289067	0.0217447	0.0360686	2.56E-15	0.314962	IMP, WES, WGS	BRF1	ENSG00000185024	intronic
14:105628445:G:C	30600_Albumin_inst_mean__RINT	WGS	-0.0412615	-0.0486787	-0.0338442	1.11E-27	0.445854	IMP, WES, WGS			intergenic
14:105657511:C:T	30860_Total_protein_inst_mean__RINT	WGS	-0.053357	-0.0631318	-0.0435822	1.03E-26	0.180529	IMP, WGS			intergenic
14:105860329:C:G	30000_White_blood_cell_leukocyte_count_inst_mean__RINT	WGS	3.25149	2.42847	4.0745	9.69E-15	1.81E-05	WGS			intergenic
14:105860329:C:G	30120_Lymphocyte_count_inst_mean__RINT	WGS	3.73049	2.90415	4.55682	8.89E-19	1.82E-05	WGS			intergenic
14:21074607:A:G	102_Pulse_rate_automated_reading_inst_mean__RINT	IMP	0.0422167	0.0323351	0.0520983	5.59E-17	0.165714	IMP, WES, WGS	ARHGEF40	ENSG00000165801	missense
14:21424006:G:A	50_Standing_height_inst_mean__RINT	IMP	-0.0226881	-0.0279491	-0.0174271	2.86E-17	0.751613	IMP, WES, WGS	CHD8	ENSG00000100888	intronic
14:23028420:C:T	30050_Mean_corpuscular_haemoglobin_inst_mean__RINT	WGS	-0.0261067	-0.0334281	-0.0187854	2.77E-12	0.281587	IMP, WES, WGS	PSMB5	ENSG00000100804	intronic
14:23030112:C:A	30250_Reticulocyte_count_inst_mean__RINT	WGS	-0.0414777	-0.0493546	-0.0336009	5.68E-25	0.279164	IMP, WES, WGS	PSMB5	ENSG00000100804	intronic
14:23119848:G:A	30150_Eosinophill_count_inst_mean__RINT	WGS	0.0264458	0.0194602	0.0334313	1.17E-13	0.482743	IMP, WGS	CEBPE	ENSG00000092067	upstream
14:23120140:A:G	30130_Monocyte_count_inst_mean__RINT	WGS	0.0379541	0.0311294	0.0447787	1.15E-27	0.557839	IMP, WES, WGS	CEBPE	ENSG00000092067	upstream
14:23120140:A:G	30220_Basophill_percentage_inst_mean__RINT	WGS	0.0265286	0.0191091	0.0339482	2.42E-12	0.557839	IMP, WGS	CEBPE	ENSG00000092067	upstream
14:23392602:A:G	4194_Pulse_rate_inst_mean__RINT	WES	0.0643854	0.0523862	0.0763845	7.23E-26	0.372995	IMP, WES, WGS	MYH6	ENSG00000197616	missense
14:23396676:G:A	102_Pulse_rate_automated_reading_inst_mean__RINT	WES	0.0693322	0.0616843	0.0769801	1.25E-70	0.360393	IMP, WES, WGS	MYH6	ENSG00000197616	intronic
14:24341164:T:C	50_Standing_height_inst_mean__RINT	WGS	0.0198665	0.0147614	0.0249717	2.40E-14	0.259145	IMP, WES, WGS	RIPK3	ENSG00000129465	upstream
14:24402720:C:T	30830_SHBG_inst_mean__RINT	IMP	-0.0351979	-0.041819	-0.0285768	2.03E-25	0.451396	IMP, WES, WGS	NYNRIN	ENSG00000205978	intronic
14:24402720:C:T	30610_Alkaline_phosphatase_inst_mean__RINT	WGS	-0.0284092	-0.0349251	-0.0218933	1.28E-17	0.453772	IMP, WES, WGS	NYNRIN	ENSG00000205978	intronic
14:24402720:C:T	30640_Apolipoprotein_B_inst_mean__RINT	WGS	0.0257126	0.0188129	0.0326124	2.79E-13	0.453868	IMP, WGS	NYNRIN	ENSG00000205978	intronic
14:24983485:A:G	RGC_corneal_power__RINT	WGS	-0.0933086	-0.116309	-0.0703082	1.85E-15	0.114333	IMP, WGS	STXBP6	ENSG00000168952	intronic
14:24990276:T:C	30000_White_blood_cell_leukocyte_count_inst_mean__RINT	IMP	0.0346604	0.0274336	0.0418873	5.45E-21	0.391669	IMP, WGS	STXBP6	ENSG00000168952	intronic
14:24990276:T:C	30130_Monocyte_count_inst_mean__RINT	WGS	0.0348022	0.0278644	0.0417401	8.22E-23	0.394116	IMP, WGS	STXBP6	ENSG00000168952	intronic
14:24992783:T:C	30140_Neutrophill_count_inst_mean__RINT	IMP	0.0370686	0.029832	0.0443053	1.02E-23	0.392258	IMP, WGS	STXBP6	ENSG00000168952	intronic
14:33367284:AAAG:A	30260_Mean_reticulocyte_volume_inst_mean__RINT	WES	0.28627	0.208943	0.363597	3.99E-13	0.00199476	WES	NPAS3	ENSG00000151322	intronic
14:35363631:T:C	30120_Lymphocyte_count_inst_mean__RINT	WGS	-0.0384261	-0.0478469	-0.0290053	1.30E-15	0.167897	IMP, WES, WGS			intergenic
14:37248972:G:A	30040_Mean_corpuscular_volume_inst_mean__RINT	IMP	0.0277662	0.0203972	0.0351352	1.52E-13	0.285212	IMP, WGS	MIPOL1	ENSG00000151338	intronic
14:37248972:G:A	30050_Mean_corpuscular_haemoglobin_inst_mean__RINT	IMP	0.0265595	0.0192395	0.0338794	1.15E-12	0.285214	IMP, WGS	MIPOL1	ENSG00000151338	intronic
14:37351177:C:T	30260_Mean_reticulocyte_volume_inst_mean__RINT	WGS	0.028148	0.0203189	0.035977	1.83E-12	0.270968	IMP, WGS	MIPOL1	ENSG00000151338	intronic
14:39086981:G:C	30890_Vitamin_D_inst_mean__RINT	WGS	-0.0374269	-0.0470506	-0.0278031	2.49E-14	0.824079	IMP, WES, WGS	SEC23A	ENSG00000100934	missense
14:49987502:A:G	30730_Gamma_glutamyltransferase_inst_mean__RINT	WGS	0.0412553	0.0295581	0.0529524	4.76E-12	0.0864916	IMP, WGS			intergenic
14:50188589:C:T	30650_Aspartate_aminotransferase_inst_mean__RINT	IMP	-0.0992694	-0.119436	-0.0791029	5.02E-22	0.0298144	IMP, WES, WGS	SOS2	ENSG00000100485	missense
14:53952392:G:C	3146_Speed_of_sound_through_heel_inst_mean__RINT	WGS	0.0516833	0.0426773	0.0606893	2.38E-29	0.39261	IMP, WES, WGS	BMP4	ENSG00000125378	intronic
14:53952392:G:C	3148_Heel_bone_mineral_density_BMD_inst_mean__RINT	WGS	0.0505699	0.041659	0.0594807	9.69E-29	0.39261	IMP, WES, WGS	BMP4	ENSG00000125378	intronic
14:55387539:T:C	30150_Eosinophill_count_inst_mean__RINT	WGS	0.0316728	0.0246225	0.038723	1.31E-18	0.437184	IMP, WES, WGS	ATG14	ENSG00000126775	intronic
14:57390444:G:C	30220_Basophill_percentage_inst_mean__RINT	WGS	0.0309945	0.0222651	0.039724	3.43E-12	0.767539	IMP, WGS	A30	ENSG00000139977	upstream
14:60380283:C:T	23105_Basal_metabolic_rate_inst_mean__RINT	IMP	0.0198595	0.0152167	0.0245023	5.13E-17	0.388943	IMP, WES, WGS			intergenic
14:60537171:G:C	30770_IGF_1_inst_mean__RINT	IMP	-0.0259559	-0.0329968	-0.018915	5.00E-13	0.6042	IMP, WES, WGS			intergenic
14:60606157:T:C	50_Standing_height_inst_mean__RINT	IMP	-0.0274622	-0.0320548	-0.0228696	1.01E-31	0.610074	IMP, WES, WGS			intergenic
14:64534491:G:A	30120_Lymphocyte_count_inst_mean__RINT	WGS	0.0299371	0.0225061	0.0373681	2.88E-15	0.342119	IMP, WES, WGS	HSPA2	ENSG00000126803	upstream
14:64793509:T:G	30750_Glycated_haemoglobin_HbA1c_inst_mean__RINT	IMP	0.0252733	0.0183612	0.0321855	7.70E-13	0.360663	IMP, WES, WGS	SPTB	ENSG00000070182	synonymous
14:64806872:C:CTG	30250_Reticulocyte_count_inst_mean__RINT	WGS	-0.0375546	-0.045007	-0.0301021	5.25E-23	0.341981	IMP, WES, WGS	SPTB	ENSG00000070182	intronic
14:64809883:T:C	30260_Mean_reticulocyte_volume_inst_mean__RINT	IMP	0.0471708	0.0397815	0.05456	6.44E-36	0.340898	IMP, WES, WGS	SPTB	ENSG00000070182	intronic
14:65020976:T:C	30080_Platelet_count_inst_mean__RINT	IMP	0.0298529	0.0230931	0.0366126	4.90E-18	0.443684	IMP, WGS	CHURC1-FNTB	ENSG00000125954	intronic
14:65020976:T:C	30040_Mean_corpuscular_volume_inst_mean__RINT	WGS	0.0435766	0.0368923	0.0502608	2.19E-37	0.445535	IMP, WES, WGS	CHURC1-FNTB	ENSG00000125954	intronic
14:65020976:T:C	30050_Mean_corpuscular_haemoglobin_inst_mean__RINT	WGS	0.0543973	0.0477575	0.0610371	5.09E-58	0.445531	IMP, WES, WGS	CHURC1-FNTB	ENSG00000125954	intronic
14:65059076:A:G	50_Standing_height_inst_mean__RINT	WGS	-0.0200614	-0.0246311	-0.0154917	7.67E-18	0.396754	IMP, WES, WGS	CHURC1-FNTB	ENSG00000125954	intronic
14:68044056:C:T	30080_Platelet_count_inst_mean__RINT	WGS	-0.0449983	-0.0539987	-0.0359978	1.14E-22	0.163624	IMP, WES, WGS	RAD51B	ENSG00000182185	intronic
14:69181183:CA:C	30080_Platelet_count_inst_mean__RINT	WGS	0.088576	0.0697493	0.107403	2.94E-20	0.0323874	IMP, WGS			intergenic
14:69888141:A:C	30040_Mean_corpuscular_volume_inst_mean__RINT	WGS	0.0330278	0.0239282	0.0421274	1.13E-12	0.842832	IMP, WGS	SMOC1	ENSG00000198732	intronic
14:69888141:A:C	30050_Mean_corpuscular_haemoglobin_inst_mean__RINT	WGS	0.0353678	0.0263288	0.0444068	1.73E-14	0.842831	IMP, WGS	SMOC1	ENSG00000198732	intronic
14:69949725:G:A	50_Standing_height_inst_mean__RINT	IMP	0.0173371	0.0125523	0.0221219	1.23E-12	0.334438	IMP, WES, WGS	SMOC1	ENSG00000198732	intronic
14:72418763:G:C	102_Pulse_rate_automated_reading_inst_mean__RINT	WGS	-0.0569059	-0.0673053	-0.0465065	7.77E-27	0.146428	IMP, WGS	RGS6	ENSG00000182732	intronic
14:72545177:A:G	30610_Alkaline_phosphatase_inst_mean__RINT	WGS	-0.0272107	-0.0340093	-0.0204121	4.35E-15	0.350941	IMP, WGS	RGS6	ENSG00000182732	intronic
14:72545177:A:G	30710_C_reactive_protein_inst_mean__RINT	WGS	0.0345738	0.0272278	0.0419198	2.85E-20	0.350975	IMP, WGS	RGS6	ENSG00000182732	intronic
14:73741642:CGCTCCTCTGCAGGCTTCCGCA:C	30250_Reticulocyte_count_inst_mean__RINT	WGS	0.190863	0.14825	0.233475	1.65E-18	0.00693416	IMP, WGS	MIDEAS	ENSG00000156030	upstream
14:73757874:A:G	30040_Mean_corpuscular_volume_inst_mean__RINT	IMP	0.0819935	0.0603899	0.103597	1.02E-13	0.0243969	IMP, WGS			intergenic
14:73757874:A:G	30050_Mean_corpuscular_haemoglobin_inst_mean__RINT	IMP	0.0963312	0.0748714	0.117791	1.39E-18	0.0243971	IMP, WGS			intergenic
14:74517665:A:G	50_Standing_height_inst_mean__RINT	IMP	0.0221667	0.0174262	0.0269071	4.96E-20	0.653877	IMP, WES, WGS	LTBP2	ENSG00000119681	intronic
14:75509305:C:G	30150_Eosinophill_count_inst_mean__RINT	IMP	0.0412739	0.0334671	0.0490807	3.69E-25	0.715809	IMP, WGS			intergenic
14:85343567:T:C	102_Pulse_rate_automated_reading_inst_mean__RINT	IMP	-0.0384681	-0.0466621	-0.0302741	3.53E-20	0.285052	IMP, WGS			intergenic
14:89589124:G:T	30740_Glucose_inst_mean__RINT	WGS	-0.0325064	-0.0403624	-0.0246504	5.07E-16	0.627775	IMP, WGS			intergenic
14:91964487:G:A	50_Standing_height_inst_mean__RINT	IMP	-0.0239152	-0.0284644	-0.0193661	6.78E-25	0.42291	IMP, WES, WGS	TRIP11	ENSG00000100815	downstream
14:92548584:G:A	30150_Eosinophill_count_inst_mean__RINT	WGS	0.0254309	0.0184358	0.032426	1.04E-12	0.465038	IMP, WGS	RIN3	ENSG00000100599	intronic
14:92641786:A:G	30140_Neutrophill_count_inst_mean__RINT	IMP	-0.0326446	-0.0416342	-0.023655	1.10E-12	0.189539	IMP, WGS	RIN3	ENSG00000100599	intronic
14:92649065:G:C	23106_Impedance_of_whole_body_inst_mean__RINT	IMP	0.0246357	0.0178131	0.0314584	1.47E-12	0.808039	IMP, WGS	RIN3	ENSG00000100599	intronic
14:93951185:T:C	30150_Eosinophill_count_inst_mean__RINT	IMP	0.0637928	0.0493043	0.0782814	6.15E-18	0.0624312	IMP, WES, WGS	ASB2	ENSG00000100628	missense
14:94371805:G:T	30680_Calcium_inst_mean__RINT	IMP	0.12493	0.0984787	0.15138	2.10E-20	0.0207903	IMP, WES, WGS	SERPI1	ENSG00000197249	downstream
14:94378610:C:T	30610_Alkaline_phosphatase_inst_mean__RINT	IMP	0.121791	0.0985035	0.145079	1.18E-24	0.0199278	IMP, WES, WGS	SERPI1	ENSG00000197249	missense
14:94378610:C:T	30620_Alanine_aminotransferase_inst_mean__RINT	IMP	0.131503	0.107231	0.155776	2.44E-26	0.0199406	IMP, WES, WGS	SERPI1	ENSG00000197249	missense
14:94378610:C:T	30650_Aspartate_aminotransferase_inst_mean__RINT	IMP	0.115577	0.0909976	0.140156	3.08E-20	0.0199724	IMP, WES, WGS	SERPI1	ENSG00000197249	missense
14:94378610:C:T	30860_Total_protein_inst_mean__RINT	IMP	0.1483	0.121373	0.175227	3.66E-27	0.0198723	IMP, WES, WGS	SERPI1	ENSG00000197249	missense
14:94378610:C:T	50_Standing_height_inst_mean__RINT	IMP	0.099058	0.0830335	0.115083	8.71E-34	0.0199464	IMP, WES, WGS	SERPI1	ENSG00000197249	missense
14:94378610:C:T	30600_Albumin_inst_mean__RINT	WES	0.272266	0.245475	0.299056	2.80E-88	0.0198401	IMP, WES, WGS	SERPI1	ENSG00000197249	missense
14:94378610:C:T	30710_C_reactive_protein_inst_mean__RINT	WES	-0.091822	-0.116978	-0.0666662	8.42E-13	0.0199277	IMP, WES, WGS	SERPI1	ENSG00000197249	missense
14:94378610:C:T	30830_SHBG_inst_mean__RINT	WGS	0.185624	0.162148	0.2091	3.61E-54	0.0198677	IMP, WES, WGS	SERPI1	ENSG00000197249	missense
14:97925287:G:A	3143_Ankle_spacing_width_inst_mean__RINT	IMP	0.0287146	0.0208082	0.036621	1.09E-12	0.543772	IMP, WGS			intergenic
15:100152748:G:A	5256_Corneal_hysteresis_right_inst_mean__RINT	IMP	0.112872	0.0886853	0.137058	5.87E-20	0.109678	IMP, WES, WGS	ADAMTS17	ENSG00000140470	missense
15:100152748:G:A	23106_Impedance_of_whole_body_inst_mean__RINT	WES	-0.0386465	-0.0471008	-0.0301923	3.26E-19	0.111873	IMP, WES, WGS	ADAMTS17	ENSG00000140470	missense
15:100152748:G:A	3062_Forced_vital_capacity_FVC_inst_mean__RINT	WES	-0.0304833	-0.0386366	-0.0223301	2.34E-13	0.111981	IMP, WES, WGS	ADAMTS17	ENSG00000140470	missense
15:100152748:G:A	50_Standing_height_inst_mean__RINT	WES	-0.0606114	-0.0677416	-0.0534812	2.52E-62	0.111929	IMP, WES, WGS	ADAMTS17	ENSG00000140470	missense
15:100152748:G:A	3063_Forced_expiratory_volume_in_1_second_FEV1_inst_mean__RINT	WGS	-0.0310658	-0.0393745	-0.022757	2.33E-13	0.111989	IMP, WES, WGS	ADAMTS17	ENSG00000140470	missense
15:101178034:C:G	50_Standing_height_inst_mean__RINT	WGS	-0.0480186	-0.0576694	-0.0383678	1.81E-22	0.0576862	IMP, WES, WGS	CHSY1	ENSG00000131873	missense
15:34713685:T:A	5084_Spherical_power_right_inst_mean__RINT	WGS	-0.0881887	-0.103187	-0.0731904	9.94E-31	0.486672	IMP, WGS			intergenic
15:34713685:T:A	RGC_MeanSphericalEquivalent__RINT	WGS	-0.0930998	-0.108075	-0.0781248	3.73E-34	0.486666	IMP, WGS			intergenic
15:34713685:T:A	RGC_MeanSphericalEquivalent_started_wearing_glasses_contacts_before_40__RINT	WGS	-0.10896	-0.131116	-0.0868042	5.48E-22	0.494994	IMP, WGS			intergenic
15:39002388:G:A	30080_Platelet_count_inst_mean__RINT	WGS	0.0240644	0.0174409	0.0306879	1.07E-12	0.431754	IMP, WGS			intergenic
15:41108365:G:A	30700_Creatinine_inst_mean__RINT	IMP	0.0236871	0.0178722	0.0295021	1.42E-15	0.54233	IMP, WES, WGS	INO80	ENSG00000128908	intronic
15:41277446:C:A	3581_Age_at_menopause_last_menstrual_period_inst_mean__RINT	IMP	-0.0499824	-0.0641513	-0.0358136	4.71E-12	0.258992	IMP, WES, WGS	CHP1	ENSG00000187446	intronic
15:41937654:C:T	30130_Monocyte_count_inst_mean__RINT	WGS	-0.0477407	-0.0585155	-0.0369659	3.81E-18	0.111334	IMP, WES, WGS	EHD4	ENSG00000103966	intronic
15:43385777:CT:C	30770_IGF_1_inst_mean__RINT	WGS	-0.129631	-0.150527	-0.108735	5.15E-34	0.0275215	IMP, WES, WGS	TUBGCP4	ENSG00000137822	intronic
15:43385781:C:A	30830_SHBG_inst_mean__RINT	WES	-0.109713	-0.129696	-0.0897311	5.25E-27	0.0276484	IMP, WES, WGS	TUBGCP4	ENSG00000137822	intronic
15:43528519:C:T	30020_Haemoglobin_concentration_inst_mean__RINT	IMP	-0.0672472	-0.0849112	-0.0495833	8.54E-14	0.0259564	IMP, WES, WGS	MAP1A	ENSG00000166963	missense
15:43528519:C:T	30080_Platelet_count_inst_mean__RINT	IMP	0.0964505	0.0755189	0.117382	1.70E-19	0.0259564	IMP, WES, WGS	MAP1A	ENSG00000166963	missense
15:43528519:C:T	30600_Albumin_inst_mean__RINT	WGS	0.154766	0.13133	0.178203	2.58E-38	0.0260483	IMP, WES, WGS	MAP1A	ENSG00000166963	missense
15:43658501:A:T	30610_Alkaline_phosphatase_inst_mean__RINT	WGS	-0.0905443	-0.111382	-0.0697061	1.65E-17	0.0244367	IMP, WES, WGS			intergenic
15:43719006:CAGAG:C	30860_Total_protein_inst_mean__RINT	IMP	0.126921	0.0985989	0.155243	1.59E-18	0.0186283	IMP, WES, WGS			intergenic
15:43735687:T:C	30680_Calcium_inst_mean__RINT	WGS	0.106253	0.0827988	0.129707	6.74E-19	0.0265755	IMP, WES, WGS			intergenic
15:43735687:T:C	30870_Triglycerides_inst_mean__RINT	WGS	0.120367	0.0990552	0.141679	1.76E-28	0.0263991	IMP, WES, WGS			intergenic
15:44550012:A:G	30600_Albumin_inst_mean__RINT	IMP	0.115834	0.0921897	0.139478	7.84E-22	0.0263663	IMP, WES, WGS	EIF3J	ENSG00000104131	intronic
15:44550012:A:G	30830_SHBG_inst_mean__RINT	IMP	-0.0935901	-0.114345	-0.072835	9.75E-19	0.0263951	IMP, WES, WGS	EIF3J	ENSG00000104131	intronic
15:44655236:T:C	30770_IGF_1_inst_mean__RINT	IMP	-0.108211	-0.130309	-0.086113	8.18E-22	0.0257561	IMP, WES, WGS	SPG11	ENSG00000104133	intronic
15:45349027:C:A	30700_Creatinine_inst_mean__RINT	IMP	0.0514371	0.0454851	0.057389	2.36E-64	0.373154	IMP, WES, WGS			intergenic
15:48647691:T:G	50_Standing_height_inst_mean__RINT	IMP	0.0285946	0.0208296	0.0363596	5.29E-13	0.900111	IMP, WES, WGS	FBN1	ENSG00000166147	upstream
15:50812153:T:C	30810_Phosphate_inst_mean__RINT	WGS	0.0288173	0.0213421	0.0362926	4.17E-14	0.428589	IMP, WES, WGS			intergenic
15:51247171:G:A	3146_Speed_of_sound_through_heel_inst_mean__RINT	WGS	-0.0331666	-0.0420954	-0.0242378	3.33E-13	0.411659	IMP, WGS	CYP19A1	ENSG00000137869	intronic
15:51247171:G:A	3148_Heel_bone_mineral_density_BMD_inst_mean__RINT	WGS	-0.0372019	-0.0460366	-0.0283673	1.54E-16	0.411668	IMP, WES, WGS	CYP19A1	ENSG00000137869	intronic
15:51253204:C:T	50_Standing_height_inst_mean__RINT	WGS	-0.0404941	-0.0515344	-0.0294538	6.53E-13	0.0431673	IMP, WES, WGS	CYP19A1	ENSG00000137869	intronic
15:53436513:C:T	30710_C_reactive_protein_inst_mean__RINT	WGS	-0.120895	-0.15124	-0.0905493	5.79E-15	0.013584	IMP, WGS			intergenic
15:53447229:A:C	30830_SHBG_inst_mean__RINT	WGS	-0.1511	-0.179516	-0.122684	1.97E-25	0.0134741	IMP, WGS			intergenic
15:53634532:A:G	30720_Cystatin_C_inst_mean__RINT	IMP	0.0291017	0.0227974	0.035406	1.46E-19	0.462837	IMP, WES, WGS	WDR72	ENSG00000166415	intronic
15:53716957:C:T	30700_Creatinine_inst_mean__RINT	WGS	0.0268577	0.0210945	0.0326209	6.61E-20	0.464069	IMP, WES, WGS	WDR72	ENSG00000166415	intronic
15:58386521:T:C	30630_Apolipoprotein_A_inst_mean__RINT	WGS	-0.12309	-0.13025	-0.11593	7.24E-249	0.655973	IMP, WES, WGS			intergenic
15:58395404:T:C	30610_Alkaline_phosphatase_inst_mean__RINT	IMP	0.0334123	0.0267103	0.0401143	1.50E-22	0.591913	IMP, WGS			intergenic
15:58431740:G:A	30760_HDL_cholesterol_inst_mean__RINT	WGS	0.118569	0.110619	0.126518	7.36E-188	0.218208	IMP, WES, WGS	LIPC	ENSG00000166035	upstream
15:58434545:G:C	30890_Vitamin_D_inst_mean__RINT	IMP	0.0363004	0.0273012	0.0452996	2.66E-15	0.789627	IMP, WGS	LIPC	ENSG00000166035	intronic
15:58434545:G:C	30640_Apolipoprotein_B_inst_mean__RINT	WGS	-0.0317852	-0.0401989	-0.0233714	1.32E-13	0.788126	IMP, WGS	LIPC	ENSG00000166035	intronic
15:58434545:G:C	30690_Cholesterol_inst_mean__RINT	WGS	-0.067331	-0.0757548	-0.0589072	2.59E-55	0.78816	IMP, WGS	LIPC	ENSG00000166035	intronic
15:58438954:G:C	30870_Triglycerides_inst_mean__RINT	IMP	-0.0504397	-0.0588099	-0.0420695	3.43E-32	0.772072	IMP, WGS	LIPC	ENSG00000166035	intronic
15:60591082:C:A	30840_Total_bilirubin_inst_mean__RINT	IMP	-0.0241897	-0.0302658	-0.0181136	6.05E-15	0.614175	IMP, WGS	RORA	ENSG00000069667	intronic
15:60591082:C:A	30730_Gamma_glutamyltransferase_inst_mean__RINT	WGS	0.0597322	0.0529895	0.0664749	1.57E-67	0.613973	IMP, WES, WGS	RORA	ENSG00000069667	intronic
15:60602766:C:T	30710_C_reactive_protein_inst_mean__RINT	WGS	0.0316915	0.0244708	0.0389123	7.82E-18	0.619588	IMP, WES, WGS	RORA	ENSG00000069667	intronic
15:62051651:C:T	30770_IGF_1_inst_mean__RINT	WGS	-0.0409609	-0.047826	-0.0340959	1.36E-31	0.447708	IMP, WES, WGS	VPS13C	ENSG00000129003	intronic
15:63049797:T:C	30080_Platelet_count_inst_mean__RINT	WGS	0.0434551	0.036208	0.0507022	6.87E-32	0.700367	IMP, WES, WGS	TPM1	ENSG00000140416	intronic
15:63082478:G:C	30720_Cystatin_C_inst_mean__RINT	WGS	-0.0289848	-0.0356171	-0.0223526	1.07E-17	0.668103	IMP, WES, WGS			intergenic
15:63499029:A:G	30830_SHBG_inst_mean__RINT	WGS	-0.0263291	-0.0332176	-0.0194406	6.82E-14	0.344132	IMP, WGS			intergenic
15:63501039:T:G	30840_Total_bilirubin_inst_mean__RINT	IMP	0.0221914	0.0159418	0.0284411	3.42E-12	0.343384	IMP, WGS	USP3	ENSG00000140455	upstream
15:63501039:T:G	30870_Triglycerides_inst_mean__RINT	WGS	0.0308779	0.0237002	0.0380555	3.41E-17	0.344274	IMP, WGS	USP3	ENSG00000140455	upstream
15:64336718:G:A	30130_Monocyte_count_inst_mean__RINT	WGS	0.0552175	0.0448426	0.0655924	1.78E-25	0.878109	IMP, WES, WGS	CSNK1G1	ENSG00000169118	intronic
15:64883993:G:T	30080_Platelet_count_inst_mean__RINT	IMP	0.0490491	0.0393734	0.0587247	2.91E-23	0.137118	IMP, WES, WGS	AC069368.1	ENSG00000249240	intronic
15:65461971:C:T	30260_Mean_reticulocyte_volume_inst_mean__RINT	WGS	-0.0290184	-0.0371344	-0.0209023	2.42E-12	0.244996	IMP, WES, WGS	DPP8	ENSG00000074603	intronic
15:65758017:T:A	30010_Red_blood_cell_erythrocyte_count_inst_mean__RINT	WGS	0.0239461	0.0179372	0.0299551	5.69E-15	0.421306	IMP, WES, WGS	DENND4A	ENSG00000174485	intronic
15:65781690:A:T	30040_Mean_corpuscular_volume_inst_mean__RINT	WGS	-0.0559954	-0.06376	-0.0482307	2.33E-45	0.239124	IMP, WES, WGS	DENND4A	ENSG00000174485	intronic
15:65781690:A:T	30050_Mean_corpuscular_haemoglobin_inst_mean__RINT	WGS	-0.0671628	-0.074875	-0.0594506	2.54E-65	0.239123	IMP, WES, WGS	DENND4A	ENSG00000174485	intronic
15:67077783:A:G	23106_Impedance_of_whole_body_inst_mean__RINT	WGS	0.0205694	0.0152392	0.0258996	3.92E-14	0.465012	IMP, WGS	SMAD3	ENSG00000166949	intronic
15:67149412:C:A	RGC_AllergicDiseaseCases_vs_AllergicDiseaseControls__BIN	WGS	1.10565	1.07946	1.13248	2.18E-16	0.235667	IMP, WGS	SMAD3	ENSG00000166949	intronic
15:67149659:T:C	30150_Eosinophill_count_inst_mean__RINT	IMP	0.0294976	0.0218105	0.0371847	5.44E-14	0.295397	IMP, WGS	SMAD3	ENSG00000166949	intronic
15:67150258:C:T	RGC_ChildhoodAsthmaCases_vs_AllergicDiseaseControls__BIN	IMP	1.17946	1.12702	1.23434	1.14E-12	0.233515	IMP, WGS	SMAD3	ENSG00000166949	intronic
15:67156025:G:A	RGC_AsthmaCases_vs_AllergicDiseaseControls__BIN	WGS	1.11566	1.08409	1.14816	7.91E-14	0.234526	IMP, WGS	SMAD3	ENSG00000166949	intronic
15:67156025:G:A	RGC_Asthma__BIN	WGS	1.09719	1.06963	1.12545	8.87E-13	0.236879	IMP, WGS	SMAD3	ENSG00000166949	intronic
15:67165360:A:G	50_Standing_height_inst_mean__RINT	WGS	0.0573788	0.0477896	0.0669679	9.18E-32	0.058079	IMP, WES, WGS	SMAD3	ENSG00000166949	missense
15:67731471:T:C	23116_Leg_fat_mass_left_inst_mean__RINT	IMP	0.0225855	0.0168689	0.0283022	9.67E-15	0.6091	IMP, WES, WGS	MAP2K5	ENSG00000137764	intronic
15:67828306:T:C	23099_Body_fat_percentage_inst_mean__RINT	WGS	-0.0262501	-0.0326515	-0.0198487	9.19E-16	0.224622	IMP, WES, WGS	SKOR1	ENSG00000188779	intronic
15:67828306:T:C	23104_Body_mass_index_BMI_inst_mean__RINT	WGS	-0.0355536	-0.0439318	-0.0271754	9.00E-17	0.2246	IMP, WES, WGS	SKOR1	ENSG00000188779	intronic
15:67828306:T:C	23124_Arm_fat_mass_left_inst_mean__RINT	WGS	-0.0333973	-0.0416444	-0.0251501	2.07E-15	0.224579	IMP, WES, WGS	SKOR1	ENSG00000188779	intronic
15:67828306:T:C	23128_Trunk_fat_mass_inst_mean__RINT	WGS	-0.0331112	-0.0415631	-0.0246593	1.61E-14	0.224589	IMP, WES, WGS	SKOR1	ENSG00000188779	intronic
15:67828306:T:C	48_Waist_circumference_inst_mean__RINT	WGS	-0.0267926	-0.0342863	-0.0192989	2.42E-12	0.224481	IMP, WES, WGS	SKOR1	ENSG00000188779	intronic
15:67828306:T:C	RGC_TAG_Obesity__BIN	WGS	0.908091	0.885237	0.931535	1.23E-13	0.224863	IMP, WES, WGS	SKOR1	ENSG00000188779	intronic
15:69741570:A:G	50_Standing_height_inst_mean__RINT	IMP	-0.0291957	-0.0366396	-0.0217518	1.50E-14	0.101404	IMP, WGS			intergenic
15:71950213:G:A	30010_Red_blood_cell_erythrocyte_count_inst_mean__RINT	IMP	-0.0249336	-0.0319306	-0.0179365	2.86E-12	0.235644	IMP, WGS	MYO9A	ENSG00000066933	intronic
15:73372382:A:T	102_Pulse_rate_automated_reading_inst_mean__RINT	WGS	-0.0482637	-0.0583514	-0.0381759	6.77E-21	0.157099	IMP, WGS	HCN4	ENSG00000138622	upstream
15:73372382:A:T	4194_Pulse_rate_inst_mean__RINT	WGS	-0.0589969	-0.0749604	-0.0430334	4.37E-13	0.157841	IMP, WGS	HCN4	ENSG00000138622	upstream
15:73684930:A:G	30730_Gamma_glutamyltransferase_inst_mean__RINT	WGS	0.0291368	0.0225025	0.035771	7.44E-18	0.429089	IMP, WES, WGS	CD276	ENSG00000103855	intronic
15:73928816:C:T	3062_Forced_vital_capacity_FVC_inst_mean__RINT	WGS	-0.0196505	-0.0247848	-0.0145163	6.31E-14	0.466775	IMP, WGS	LOXL1	ENSG00000129038	intronic
15:73936469:G:A	50_Standing_height_inst_mean__RINT	IMP	-0.0253413	-0.0300683	-0.0206142	8.01E-26	0.352254	IMP, WES, WGS	LOXL1	ENSG00000129038	intronic
15:74735539:C:T	30700_Creatinine_inst_mean__RINT	IMP	-0.0239212	-0.0304904	-0.017352	9.53E-13	0.262458	IMP, WGS			intergenic
15:74787133:G:A	30810_Phosphate_inst_mean__RINT	WGS	-0.0387774	-0.049051	-0.0285038	1.38E-13	0.152436	IMP, WGS	CSK	ENSG00000103653	intronic
15:74821981:T:C	4079_Diastolic_blood_pressure_automated_reading_inst_mean__RINT	WGS	-0.0388278	-0.0466691	-0.0309864	2.87E-22	0.691358	IMP, WES, WGS	LMAN1L	ENSG00000140506	intronic
15:74821981:T:C	4080_Systolic_blood_pressure_automated_reading_inst_mean__RINT	WGS	-0.0281899	-0.0355787	-0.0208011	7.56E-14	0.691361	IMP, WES, WGS	LMAN1L	ENSG00000140506	intronic
15:75015455:G:C	30260_Mean_reticulocyte_volume_inst_mean__RINT	IMP	-0.0407863	-0.0514494	-0.0301233	6.54E-14	0.121604	IMP, WGS	SCAMP5	ENSG00000198794	intronic
15:75525221:G:A	50_Standing_height_inst_mean__RINT	WGS	0.0225045	0.0173213	0.0276876	1.74E-17	0.250755	IMP, WES, WGS	PTPN9	ENSG00000169410	intronic
15:75866642:G:A	30010_Red_blood_cell_erythrocyte_count_inst_mean__RINT	IMP	-0.0275442	-0.0337241	-0.0213644	2.42E-18	0.36378	IMP, WES, WGS	UBE2Q2	ENSG00000140367	intronic
15:76006403:A:G	30720_Cystatin_C_inst_mean__RINT	IMP	0.0306782	0.0243492	0.0370071	2.09E-21	0.508758	IMP, WES, WGS	NRG4	ENSG00000169752	intronic
15:76006403:A:G	30020_Haemoglobin_concentration_inst_mean__RINT	WGS	-0.0244083	-0.0300042	-0.0188124	1.24E-17	0.512178	IMP, WES, WGS	NRG4	ENSG00000169752	intronic
15:76006403:A:G	30030_Haematocrit_percentage_inst_mean__RINT	WGS	-0.0251224	-0.0309082	-0.0193367	1.73E-17	0.512175	IMP, WES, WGS	NRG4	ENSG00000169752	intronic
15:76006403:A:G	30670_Urea_inst_mean__RINT	WGS	0.0305525	0.0235961	0.0375088	7.42E-18	0.512209	IMP, WES, WGS	NRG4	ENSG00000169752	intronic
15:76012162:A:G	30700_Creatinine_inst_mean__RINT	WGS	0.0319762	0.0253875	0.0385649	1.87E-21	0.258059	IMP, WES, WGS	NRG4	ENSG00000169752	intronic
15:76012162:A:G	30880_Urate_inst_mean__RINT	WGS	0.0333538	0.0265827	0.0401249	4.70E-22	0.258085	IMP, WES, WGS	NRG4	ENSG00000169752	intronic
15:77037329:TCTC:T	50_Standing_height_inst_mean__RINT	WGS	-0.0212479	-0.0272181	-0.0152777	3.05E-12	0.170656	IMP, WGS	PSTPIP1	ENSG00000140368	3_prime_UTR
15:77489993:A:G	30750_Glycated_haemoglobin_HbA1c_inst_mean__RINT	WGS	0.0320591	0.0247105	0.0394077	1.23E-17	0.713344	IMP, WES, WGS	HMG20A	ENSG00000140382	downstream
15:78076011:C:T	30600_Albumin_inst_mean__RINT	IMP	-0.0343038	-0.0427614	-0.0258462	1.87E-15	0.264154	IMP, WES, WGS	TBC1D2B	ENSG00000167202	intronic
15:78240090:T:A	30260_Mean_reticulocyte_volume_inst_mean__RINT	IMP	0.0270562	0.0194871	0.0346253	2.45E-12	0.314617	IMP, WGS			intergenic
15:78253847:T:C	30250_Reticulocyte_count_inst_mean__RINT	WGS	0.0346311	0.0273123	0.0419499	1.79E-20	0.629395	IMP, WES, WGS			intergenic
15:78254654:A:G	30010_Red_blood_cell_erythrocyte_count_inst_mean__RINT	IMP	0.0258147	0.0196	0.0320293	3.91E-16	0.634148	IMP, WES, WGS			intergenic
15:78259585:A:G	30020_Haemoglobin_concentration_inst_mean__RINT	IMP	0.0222268	0.0165402	0.0279135	1.85E-14	0.557618	IMP, WES, WGS	DJA4	ENSG00000140403	upstream
15:78259585:A:G	30030_Haematocrit_percentage_inst_mean__RINT	IMP	0.0257913	0.0199117	0.0316708	8.14E-18	0.557614	IMP, WES, WGS	DJA4	ENSG00000140403	upstream
15:78569722:C:T	20161_Pack_years_of_smoking_inst_mean__RINT	IMP	0.062848	0.0489608	0.0767351	7.31E-19	0.333364	IMP, WES, WGS	CHR5	ENSG00000169684	intronic
15:78781658:A:G	5133_6mm_strong_meridian_right_inst_mean__RINT	IMP	-0.0580134	-0.0739325	-0.0420944	9.16E-13	0.424659	IMP, WES, WGS	ADAMTS7	ENSG00000136378	intronic
15:78781658:A:G	RGC_corneal_power__RINT	IMP	-0.0548077	-0.0696626	-0.0399528	4.78E-13	0.424918	IMP, WES, WGS	ADAMTS7	ENSG00000136378	intronic
15:79084004:AG:A	5084_Spherical_power_right_inst_mean__RINT	WGS	-0.0539463	-0.0690873	-0.0388053	2.88E-12	0.420662	IMP, WGS	RASGRF1	ENSG00000058335	intronic
15:79084004:AG:A	RGC_MeanSphericalEquivalent__RINT	WGS	-0.0577686	-0.0728994	-0.0426378	7.26E-14	0.420411	IMP, WGS	RASGRF1	ENSG00000058335	intronic
15:79897463:G:T	30150_Eosinophill_count_inst_mean__RINT	WGS	0.0273628	0.0203248	0.0344008	2.54E-14	0.566535	IMP, WES, WGS	ST20-MTHFS	ENSG00000259332	intronic
15:79971003:A:C	30130_Monocyte_count_inst_mean__RINT	WES	-0.067797	-0.0755054	-0.0600885	1.37E-66	0.263134	IMP, WES, WGS	BCL2A1	ENSG00000140379	missense
15:83814026:G:A	23128_Trunk_fat_mass_inst_mean__RINT	IMP	0.0301258	0.0224958	0.0377558	1.01E-14	0.68317	IMP, WES, WGS	ADAMTSL3	ENSG00000156218	intronic
15:83845538:C:G	50_Standing_height_inst_mean__RINT	IMP	0.0328086	0.0282814	0.0373358	8.66E-46	0.555427	IMP, WES, WGS	ADAMTSL3	ENSG00000156218	intronic
15:83888924:T:G	3063_Forced_expiratory_volume_in_1_second_FEV1_inst_mean__RINT	WGS	0.0217502	0.0165197	0.0269808	3.64E-16	0.509462	IMP, WES, WGS	ADAMTSL3	ENSG00000156218	intronic
15:83904496:A:G	23106_Impedance_of_whole_body_inst_mean__RINT	WGS	0.0352675	0.0299454	0.0405895	1.43E-38	0.521993	IMP, WES, WGS	ADAMTSL3	ENSG00000156218	intronic
15:83992729:G:A	23099_Body_fat_percentage_inst_mean__RINT	IMP	0.0234038	0.0176839	0.0291237	1.06E-15	0.326802	IMP, WES, WGS	ADAMTSL3	ENSG00000156218	intronic
15:85732769:T:C	50_Standing_height_inst_mean__RINT	IMP	-0.0159832	-0.0204899	-0.0114766	3.62E-12	0.530739	IMP, WES, WGS	AKAP13	ENSG00000170776	intronic
15:88857449:A:G	50_Standing_height_inst_mean__RINT	WES	-0.112359	-0.125449	-0.0992689	1.64E-63	0.0303016	IMP, WES, WGS	ACAN	ENSG00000157766	missense
15:88872016:C:G	23106_Impedance_of_whole_body_inst_mean__RINT	IMP	-0.0266764	-0.0327069	-0.0206459	4.32E-18	0.264802	IMP, WES, WGS	ACAN	ENSG00000157766	missense
15:90035310:G:A	30080_Platelet_count_inst_mean__RINT	WGS	-0.0946892	-0.117215	-0.0721635	1.74E-16	0.0222593	IMP, WGS	ZNF710	ENSG00000140548	intronic
15:90466252:G:A	30220_Basophill_percentage_inst_mean__RINT	WES	-0.0389256	-0.0462946	-0.0315566	4.05E-25	0.514349	IMP, WES, WGS	IQGAP1	ENSG00000140575	intronic
15:90478180:T:A	30120_Lymphocyte_count_inst_mean__RINT	WGS	0.0347657	0.0272077	0.0423237	1.96E-19	0.318598	IMP, WES, WGS	IQGAP1	ENSG00000140575	intronic
15:90894158:A:T	4079_Diastolic_blood_pressure_automated_reading_inst_mean__RINT	WES	0.0306798	0.0228999	0.0384596	1.08E-14	0.318882	IMP, WES, WGS	FES	ENSG00000182511	intronic
15:90899829:T:C	4080_Systolic_blood_pressure_automated_reading_inst_mean__RINT	WGS	-0.025472	-0.0324718	-0.0184722	9.88E-13	0.389403	IMP, WGS	MAN2A2	ENSG00000196547	upstream
15:94768842:T:C	102_Pulse_rate_automated_reading_inst_mean__RINT	IMP	0.0351393	0.0271851	0.0430936	4.78E-18	0.320511	IMP, WGS			intergenic
15:96165062:T:C	30850_Testosterone_inst_mean__RINT	IMP	0.0199612	0.0147087	0.0252136	9.44E-14	0.27728	IMP, WGS			intergenic
15:96171587:C:A	30830_SHBG_inst_mean__RINT	WGS	0.0638657	0.056499	0.0712324	9.42E-65	0.273505	IMP, WGS			intergenic
15:98651667:C:G	50_Standing_height_inst_mean__RINT	IMP	-0.0376389	-0.0446594	-0.0306184	7.94E-26	0.11612	IMP, WGS	IGF1R	ENSG00000140443	intronic
15:98704903:G:T	30080_Platelet_count_inst_mean__RINT	WGS	-0.0410024	-0.0504636	-0.0315412	2.00E-17	0.143579	IMP, WGS	IGF1R	ENSG00000140443	intronic
15:98740845:C:T	30720_Cystatin_C_inst_mean__RINT	IMP	-0.0346925	-0.0412865	-0.0280985	6.23E-25	0.632115	IMP, WES, WGS	IGF1R	ENSG00000140443	intronic
15:98740845:C:T	30880_Urate_inst_mean__RINT	IMP	-0.0331353	-0.039364	-0.0269066	1.88E-25	0.632116	IMP, WES, WGS	IGF1R	ENSG00000140443	intronic
16:1079010:C:A	30770_IGF_1_inst_mean__RINT	WGS	-0.144052	-0.158719	-0.129384	1.43E-82	0.0578794	IMP, WES, WGS	SSTR5	ENSG00000162009	missense
16:11119164:T:A	30150_Eosinophill_count_inst_mean__RINT	IMP	-0.0579671	-0.0661124	-0.0498217	3.23E-44	0.247917	IMP, WES, WGS	CLEC16A	ENSG00000038532	intronic
16:11119164:T:A	RGC_AllergicDiseaseCases_vs_AllergicDiseaseControls__BIN	WGS	0.905027	0.883552	0.927024	3.81E-16	0.249759	IMP, WES, WGS	CLEC16A	ENSG00000038532	intronic
16:11544605:G:A	30730_Gamma_glutamyltransferase_inst_mean__RINT	IMP	0.0261941	0.0189908	0.0333974	1.02E-12	0.307546	IMP, WGS	LITAF	ENSG00000189067	downstream
16:11862261:T:A	3581_Age_at_menopause_last_menstrual_period_inst_mean__RINT	WGS	0.0448003	0.0321423	0.0574583	4.01E-12	0.383874	IMP, WES, WGS			intergenic
16:1293685:C:A	30050_Mean_corpuscular_haemoglobin_inst_mean__RINT	IMP	-0.766107	-0.972914	-0.5593	3.85E-13	0.000278495	IMP, WGS			intergenic
16:15056648:C:A	30870_Triglycerides_inst_mean__RINT	IMP	-0.027474	-0.0350143	-0.0199337	9.24E-13	0.293406	IMP, WGS	NTAN1	ENSG00000157045	upstream
16:15818687:T:C	102_Pulse_rate_automated_reading_inst_mean__RINT	IMP	0.0317506	0.0237831	0.039718	5.69E-15	0.31685	IMP, WGS	MYH11	ENSG00000133392	intronic
16:16138281:C:T	30810_Phosphate_inst_mean__RINT	IMP	0.148595	0.113259	0.18393	1.69E-16	0.011386	IMP, WES, WGS	ABCC1	ENSG00000103222	intronic
16:162650:C:T	30250_Reticulocyte_count_inst_mean__RINT	IMP	-0.0628586	-0.0747502	-0.050967	3.76E-25	0.0992866	IMP, WES, WGS	HBM	ENSG00000206177	upstream
16:182397:AGAGT:A	30010_Red_blood_cell_erythrocyte_count_inst_mean__RINT	WGS	0.672935	0.591869	0.754001	1.62E-59	0.00134266	IMP, WES, WGS	HBA1	ENSG00000206172	downstream
16:182397:AGAGT:A	30040_Mean_corpuscular_volume_inst_mean__RINT	WGS	-1.31035	-1.40116	-1.21955	5.43E-176	0.00134266	IMP, WES, WGS	HBA1	ENSG00000206172	downstream
16:182397:AGAGT:A	30050_Mean_corpuscular_haemoglobin_inst_mean__RINT	WGS	-1.45118	-1.54143	-1.36094	5.24E-218	0.00134267	IMP, WES, WGS	HBA1	ENSG00000206172	downstream
16:19893022:A:T	23104_Body_mass_index_BMI_inst_mean__RINT	IMP	-0.0386458	-0.0488035	-0.0284881	8.86E-14	0.141741	IMP, WES, WGS			intergenic
16:19922189:G:T	23106_Impedance_of_whole_body_inst_mean__RINT	WGS	0.0341106	0.0264426	0.0417786	2.81E-18	0.140767	IMP, WES, WGS			intergenic
16:200185:G:A	30020_Haemoglobin_concentration_inst_mean__RINT	WGS	-0.31128	-0.389032	-0.233529	4.27E-15	0.0012955	WGS	LUC7L	ENSG00000007392	intronic
16:20381010:G:A	30670_Urea_inst_mean__RINT	WGS	-0.0338946	-0.0426982	-0.025091	4.49E-14	0.195008	IMP, WGS	PDILT	ENSG00000169340	intronic
16:20381010:G:A	30700_Creatinine_inst_mean__RINT	WGS	-0.0613382	-0.0686219	-0.0540544	3.36E-61	0.195021	IMP, WES, WGS	PDILT	ENSG00000169340	intronic
16:20381010:G:A	30720_Cystatin_C_inst_mean__RINT	WGS	-0.0524526	-0.0603775	-0.0445277	1.75E-38	0.195047	IMP, WES, WGS	PDILT	ENSG00000169340	intronic
16:2104536:G:A	30730_Gamma_glutamyltransferase_inst_mean__RINT	WES	-0.109337	-0.133244	-0.0854301	3.14E-19	0.019218	IMP, WES, WGS	PKD1	ENSG00000008710	missense
16:2160451:A:G	30610_Alkaline_phosphatase_inst_mean__RINT	IMP	-0.0458759	-0.0585427	-0.0332091	1.26E-12	0.0731991	IMP, WGS	TRAF7	ENSG00000131653	intronic
16:2215070:C:G	23105_Basal_metabolic_rate_inst_mean__RINT	IMP	0.017804	0.0127959	0.022812	3.22E-12	0.288591	IMP, WES, WGS	BRICD5	ENSG00000182685	upstream
16:2218736:A:G	50_Standing_height_inst_mean__RINT	WGS	0.0218721	0.016794	0.0269502	3.12E-17	0.262337	IMP, WES, WGS	E4F1	ENSG00000167967	upstream
16:227400:G:A	30260_Mean_reticulocyte_volume_inst_mean__RINT	WGS	-0.282171	-0.325223	-0.23912	9.05E-38	0.00663577	IMP, WES, WGS	LUC7L	ENSG00000007392	intronic
16:24539609:A:G	23106_Impedance_of_whole_body_inst_mean__RINT	WGS	0.0223587	0.0161058	0.0286116	2.41E-12	0.76342	IMP, WGS	RBBP6	ENSG00000122257	5_prime_UTR
16:260244:G:A	30740_Glucose_inst_mean__RINT	WES	-0.0381604	-0.0487406	-0.0275801	1.56E-12	0.150967	IMP, WES, WGS	FAM234A	ENSG00000167930	intronic
16:27345077:C:T	30150_Eosinophill_count_inst_mean__RINT	IMP	0.0311857	0.0238899	0.0384815	5.39E-17	0.362821	IMP, WES, WGS	IL4R	ENSG00000077238	intronic
16:2788273:T:C	30150_Eosinophill_count_inst_mean__RINT	WGS	-0.0292577	-0.0373758	-0.0211397	1.62E-12	0.755171	IMP, WES, WGS	PRSS33	ENSG00000103355	upstream
16:28495107:C:T	30080_Platelet_count_inst_mean__RINT	WGS	0.0641119	0.0542719	0.0739519	2.41E-37	0.13135	IMP, WES, WGS	APOBR	ENSG00000184730	synonymous
16:28527319:A:G	30010_Red_blood_cell_erythrocyte_count_inst_mean__RINT	WGS	-0.0217938	-0.02789	-0.0156976	2.44E-12	0.380478	IMP, WES, WGS			intergenic
16:28859870:C:G	23124_Arm_fat_mass_left_inst_mean__RINT	WGS	0.0245478	0.017822	0.0312735	8.46E-13	0.415586	IMP, WES, WGS	SH2B1	ENSG00000178188	upstream
16:28859870:C:G	49_Hip_circumference_inst_mean__RINT	WGS	0.027776	0.0209262	0.0346258	1.90E-15	0.415649	IMP, WES, WGS	SH2B1	ENSG00000178188	upstream
16:28882088:T:C	23099_Body_fat_percentage_inst_mean__RINT	WGS	0.0202085	0.014762	0.0256549	3.54E-13	0.399742	IMP, WES, WGS	ATP2A1	ENSG00000196296	intronic
16:28882088:T:C	23128_Trunk_fat_mass_inst_mean__RINT	WGS	0.0288286	0.0216352	0.036022	4.00E-15	0.399796	IMP, WES, WGS	ATP2A1	ENSG00000196296	intronic
16:28882088:T:C	48_Waist_circumference_inst_mean__RINT	WGS	0.0235848	0.0172073	0.0299623	4.22E-13	0.399872	IMP, WES, WGS	ATP2A1	ENSG00000196296	intronic
16:29923433:T:A	23098_Weight_inst_mean__RINT	WGS	0.0242321	0.0180216	0.0304426	2.05E-14	0.548609	IMP, WES, WGS	KCTD13	ENSG00000174943	intronic
16:29923433:T:A	49_Hip_circumference_inst_mean__RINT	WGS	0.0252886	0.0181961	0.0323811	2.78E-12	0.54881	IMP, WES, WGS	KCTD13	ENSG00000174943	intronic
16:30007399:C:T	23106_Impedance_of_whole_body_inst_mean__RINT	IMP	-0.0203407	-0.0258005	-0.0148808	2.84E-13	0.398133	IMP, WES, WGS	DOC2A	ENSG00000149927	intronic
16:30045827:C:T	23105_Basal_metabolic_rate_inst_mean__RINT	WGS	0.0197679	0.0151635	0.0243723	3.94E-17	0.401438	IMP, WES, WGS			intergenic
16:30083915:C:T	30150_Eosinophill_count_inst_mean__RINT	WGS	-0.0264135	-0.0334058	-0.0194212	1.32E-13	0.469325	IMP, WES, WGS	PPP4C	ENSG00000149923	intronic
16:30091839:C:A	30010_Red_blood_cell_erythrocyte_count_inst_mean__RINT	WGS	0.0352903	0.029236	0.0413446	3.15E-30	0.402388	IMP, WES, WGS	TBX6	ENSG00000149922	intronic
16:30091839:C:A	30040_Mean_corpuscular_volume_inst_mean__RINT	WGS	-0.0379264	-0.0447078	-0.0311449	5.86E-28	0.402388	IMP, WES, WGS	TBX6	ENSG00000149922	intronic
16:30091839:C:A	30050_Mean_corpuscular_haemoglobin_inst_mean__RINT	WGS	-0.0355177	-0.0422578	-0.0287775	5.25E-25	0.402391	IMP, WES, WGS	TBX6	ENSG00000149922	intronic
16:30091839:C:A	30260_Mean_reticulocyte_volume_inst_mean__RINT	WGS	-0.0337004	-0.0408352	-0.0265656	2.09E-20	0.402158	IMP, WES, WGS	TBX6	ENSG00000149922	intronic
16:30474072:G:C	30000_White_blood_cell_leukocyte_count_inst_mean__RINT	IMP	0.0294841	0.0223978	0.0365705	3.50E-16	0.513716	IMP, WES, WGS	ITGAL	ENSG00000005844	intronic
16:30474072:G:C	30120_Lymphocyte_count_inst_mean__RINT	WGS	0.0454682	0.0384155	0.0525208	1.34E-36	0.516461	IMP, WES, WGS	ITGAL	ENSG00000005844	intronic
16:31029816:G:A	30770_IGF_1_inst_mean__RINT	WGS	-0.0357226	-0.0427984	-0.0286468	4.37E-23	0.369385	IMP, WES, WGS	STX4	ENSG00000103496	upstream
16:31097969:G:T	30260_Mean_reticulocyte_volume_inst_mean__RINT	IMP	0.0277162	0.0205138	0.0349186	4.62E-14	0.378167	IMP, WES, WGS	AC135050.2	ENSG00000255439	upstream
16:31393250:T:C	30750_Glycated_haemoglobin_HbA1c_inst_mean__RINT	WGS	-0.0256514	-0.0323577	-0.0189451	6.54E-14	0.443931	IMP, WGS	ITGAD	ENSG00000156886	upstream
16:323802:A:C	30750_Glycated_haemoglobin_HbA1c_inst_mean__RINT	IMP	0.699422	0.525122	0.873722	3.70E-15	0.000408988	IMP, WGS	AXIN1	ENSG00000103126	intronic
16:360178:G:A	3146_Speed_of_sound_through_heel_inst_mean__RINT	WGS	-0.0980577	-0.118164	-0.0779511	1.19E-21	0.0504872	IMP, WGS			intergenic
16:360178:G:A	3148_Heel_bone_mineral_density_BMD_inst_mean__RINT	WGS	-0.1004	-0.120295	-0.080504	4.57E-23	0.0504916	IMP, WGS			intergenic
16:3964281:C:G	23116_Leg_fat_mass_left_inst_mean__RINT	WGS	0.020451	0.0147424	0.0261596	2.19E-12	0.615031	IMP, WES, WGS	ADCY9	ENSG00000162104	3_prime_UTR
16:3966675:A:G	30810_Phosphate_inst_mean__RINT	WGS	-0.0384223	-0.0486417	-0.0282028	1.72E-13	0.845898	IMP, WES, WGS	ADCY9	ENSG00000162104	synonymous
16:3972702:G:A	23098_Weight_inst_mean__RINT	IMP	-0.0313438	-0.0386892	-0.0239985	6.09E-17	0.23209	IMP, WES, WGS	ADCY9	ENSG00000162104	intronic
16:3972702:G:A	23104_Body_mass_index_BMI_inst_mean__RINT	IMP	-0.0297197	-0.0380867	-0.0213526	3.36E-12	0.23209	IMP, WES, WGS	ADCY9	ENSG00000162104	intronic
16:3972702:G:A	23124_Arm_fat_mass_left_inst_mean__RINT	IMP	-0.0298225	-0.0380601	-0.021585	1.29E-12	0.232103	IMP, WES, WGS	ADCY9	ENSG00000162104	intronic
16:3972702:G:A	49_Hip_circumference_inst_mean__RINT	IMP	-0.0324767	-0.0408661	-0.0240873	3.27E-14	0.23228	IMP, WES, WGS	ADCY9	ENSG00000162104	intronic
16:3973552:G:A	23105_Basal_metabolic_rate_inst_mean__RINT	IMP	0.0241096	0.0188776	0.0293416	1.69E-19	0.740005	IMP, WES, WGS	ADCY9	ENSG00000162104	intronic
16:4245907:C:T	30050_Mean_corpuscular_haemoglobin_inst_mean__RINT	IMP	0.0436132	0.0312401	0.0559863	4.90E-12	0.0790249	IMP, WGS	SRL	ENSG00000185739	upstream
16:4246985:G:A	30040_Mean_corpuscular_volume_inst_mean__RINT	WGS	0.0439003	0.0316001	0.0562006	2.65E-12	0.0793912	IMP, WGS	SRL	ENSG00000185739	upstream
16:474961:CATT:C	30080_Platelet_count_inst_mean__RINT	IMP	0.046147	0.0336672	0.0586268	4.25E-13	0.0774617	IMP, WES, WGS	RAB11FIP3	ENSG00000090565	intronic
16:51402971:A:G	30710_C_reactive_protein_inst_mean__RINT	IMP	-0.123519	-0.136998	-0.11004	3.95E-72	0.0739523	IMP, WES, WGS			intergenic
16:51402971:A:G	30730_Gamma_glutamyltransferase_inst_mean__RINT	WGS	0.0490594	0.03647	0.0616487	2.21E-14	0.0738119	IMP, WGS			intergenic
16:51721460:C:T	30700_Creatinine_inst_mean__RINT	IMP	0.0260036	0.0190679	0.0329393	2.01E-13	0.221817	IMP, WGS			intergenic
16:51728897:A:AGAT	30720_Cystatin_C_inst_mean__RINT	IMP	-0.0228104	-0.0291436	-0.0164772	1.67E-12	0.445772	IMP, WGS			intergenic
16:51745279:GA:G	3146_Speed_of_sound_through_heel_inst_mean__RINT	WGS	-0.0332772	-0.0421348	-0.0244196	1.79E-13	0.442033	IMP, WGS			intergenic
16:51870070:C:A	3148_Heel_bone_mineral_density_BMD_inst_mean__RINT	WGS	-0.0719994	-0.0893295	-0.0546693	3.86E-16	0.0675726	IMP, WGS			intergenic
16:53447500:A:G	50_Standing_height_inst_mean__RINT	WGS	0.019357	0.0144799	0.0242342	7.32E-15	0.300738	IMP, WES, WGS	RBL2	ENSG00000103479	intronic
16:53769311:G:A	23105_Basal_metabolic_rate_inst_mean__RINT	WGS	0.0418999	0.0373093	0.0464905	1.43E-71	0.404218	IMP, WES, WGS	FTO	ENSG00000140718	intronic
16:53769311:G:A	RGC_TAG_Severe_Obesity__BIN	WGS	1.38735	1.30993	1.46935	5.42E-29	0.390185	IMP, WGS	FTO	ENSG00000140718	intronic
16:53769662:T:A	23106_Impedance_of_whole_body_inst_mean__RINT	IMP	-0.047046	-0.0524923	-0.0415998	2.67E-64	0.402273	IMP, WGS	FTO	ENSG00000140718	intronic
16:53769662:T:A	RGC_T2D_New_CC__BIN	WGS	1.1193	1.08563	1.15401	4.73E-13	0.404045	IMP, WGS	FTO	ENSG00000140718	intronic
16:53772541:A:G	23116_Leg_fat_mass_left_inst_mean__RINT	IMP	0.0549032	0.0492206	0.0605857	5.71E-80	0.403158	IMP, WGS	FTO	ENSG00000140718	intronic
16:53772541:A:G	23098_Weight_inst_mean__RINT	WGS	0.0639797	0.0577065	0.070253	6.83E-89	0.40524	IMP, WGS	FTO	ENSG00000140718	intronic
16:53772541:A:G	23099_Body_fat_percentage_inst_mean__RINT	WGS	0.044034	0.0385783	0.0494896	2.29E-56	0.405269	IMP, WGS	FTO	ENSG00000140718	intronic
16:53772541:A:G	23104_Body_mass_index_BMI_inst_mean__RINT	WGS	0.0756888	0.068543	0.0828347	9.96E-96	0.40524	IMP, WGS	FTO	ENSG00000140718	intronic
16:53772541:A:G	23124_Arm_fat_mass_left_inst_mean__RINT	WGS	0.0706843	0.063649	0.0777197	2.53E-86	0.405243	IMP, WGS	FTO	ENSG00000140718	intronic
16:53772541:A:G	23128_Trunk_fat_mass_inst_mean__RINT	WGS	0.0651995	0.0579931	0.072406	2.35E-70	0.405263	IMP, WGS	FTO	ENSG00000140718	intronic
16:53772541:A:G	3143_Ankle_spacing_width_inst_mean__RINT	WGS	0.0370081	0.0289955	0.0450207	1.40E-19	0.404811	IMP, WGS	FTO	ENSG00000140718	intronic
16:53772541:A:G	48_Waist_circumference_inst_mean__RINT	WGS	0.06115	0.0547584	0.0675417	1.89E-78	0.405096	IMP, WGS	FTO	ENSG00000140718	intronic
16:53772541:A:G	49_Hip_circumference_inst_mean__RINT	WGS	0.0622687	0.055101	0.0694363	5.17E-65	0.405093	IMP, WGS	FTO	ENSG00000140718	intronic
16:53772541:A:G	RGC_TAG_Obesity__BIN	WGS	1.2359	1.20959	1.26279	6.61E-83	0.406461	IMP, WGS	FTO	ENSG00000140718	intronic
16:53775211:C:T	RGC_OralDiabetes_Med__BIN	WGS	1.20668	1.15328	1.26255	4.09E-16	0.405227	IMP, WGS	FTO	ENSG00000140718	intronic
16:53775335:G:A	30750_Glycated_haemoglobin_HbA1c_inst_mean__RINT	IMP	0.0243477	0.0176186	0.0310768	1.33E-12	0.424479	IMP, WGS	FTO	ENSG00000140718	intronic
16:53790314:A:G	RGC_Metformin_Med__BIN	WGS	1.21457	1.15867	1.27316	6.16E-16	0.411549	IMP, WGS	FTO	ENSG00000140718	intronic
16:54384111:G:A	30650_Aspartate_aminotransferase_inst_mean__RINT	IMP	0.0266514	0.0192953	0.0340076	1.24E-12	0.33144	IMP, WGS			intergenic
16:56951227:A:G	30760_HDL_cholesterol_inst_mean__RINT	WGS	0.14496	0.138132	0.151789	2.23E-307	0.606226	IMP, WES, WGS			intergenic
16:56951602:G:A	30630_Apolipoprotein_A_inst_mean__RINT	WGS	0.152029	0.14465	0.159408	2.23E-307	0.311541	IMP, WES, WGS			intergenic
16:56953103:C:T	30870_Triglycerides_inst_mean__RINT	IMP	-0.0321705	-0.0395183	-0.0248226	9.39E-18	0.32134	IMP, WES, WGS			intergenic
16:56954132:C:T	30640_Apolipoprotein_B_inst_mean__RINT	WGS	-0.0512729	-0.0586	-0.0439458	8.23E-43	0.332106	IMP, WES, WGS			intergenic
16:56954132:C:T	30780_LDL_direct_inst_mean__RINT	WGS	-0.035761	-0.0431833	-0.0283387	3.62E-21	0.332036	IMP, WES, WGS			intergenic
16:56960616:C:T	30790_Lipoprotein_A_inst_mean__RINT	WGS	-0.0287496	-0.0353836	-0.0221157	2.00E-17	0.321887	IMP, WES, WGS	CETP	ENSG00000087237	upstream
16:56972678:C:T	30690_Cholesterol_inst_mean__RINT	WGS	-0.0554115	-0.0644009	-0.046422	1.33E-33	0.178686	IMP, WES, WGS	CETP	ENSG00000087237	intronic
16:58718562:C:T	30650_Aspartate_aminotransferase_inst_mean__RINT	WGS	-0.0644641	-0.0768361	-0.0520922	1.74E-24	0.0837244	IMP, WES, WGS	GOT2	ENSG00000125166	missense
16:67048241:CCAAA:C	3146_Speed_of_sound_through_heel_inst_mean__RINT	IMP	-0.0995665	-0.126888	-0.0722453	9.15E-13	0.0267141	IMP, WES, WGS	CBFB	ENSG00000067955	intronic
16:67048241:CCAAA:C	3148_Heel_bone_mineral_density_BMD_inst_mean__RINT	IMP	-0.102703	-0.129738	-0.0756668	9.66E-14	0.026714	IMP, WES, WGS	CBFB	ENSG00000067955	intronic
16:67198781:A:G	30040_Mean_corpuscular_volume_inst_mean__RINT	WGS	0.0550174	0.0412083	0.0688266	5.78E-15	0.0616427	IMP, WES, WGS	E2F4	ENSG00000205250	3_prime_UTR
16:67205773:G:A	30260_Mean_reticulocyte_volume_inst_mean__RINT	WGS	0.0575229	0.0429839	0.0720619	8.87E-15	0.0615162	IMP, WES, WGS	ELMO3	ENSG00000102890	downstream
16:67656785:C:T	30630_Apolipoprotein_A_inst_mean__RINT	WGS	-0.696678	-0.8253	-0.568055	2.51E-26	0.000704625	IMP, WES, WGS	CARMIL2	ENSG00000159753	intronic
16:67656785:C:T	30760_HDL_cholesterol_inst_mean__RINT	WGS	-0.734512	-0.860715	-0.608309	3.85E-30	0.000700974	IMP, WES, WGS	CARMIL2	ENSG00000159753	intronic
16:67955620:T:C	30010_Red_blood_cell_erythrocyte_count_inst_mean__RINT	WGS	0.0280825	0.0202208	0.0359443	2.54E-12	0.172695	IMP, WES, WGS	SLC12A4	ENSG00000124067	intronic
16:68664983:C:T	30050_Mean_corpuscular_haemoglobin_inst_mean__RINT	WGS	-0.029221	-0.0369262	-0.0215159	1.06E-13	0.243833	IMP, WES, WGS	CDH3	ENSG00000062038	intronic
16:68722547:C:T	30750_Glycated_haemoglobin_HbA1c_inst_mean__RINT	WGS	-0.0241921	-0.0309528	-0.0174313	2.33E-12	0.58659	IMP, WES, WGS			intergenic
16:68784806:CT:C	30250_Reticulocyte_count_inst_mean__RINT	WGS	-0.0299795	-0.0377677	-0.0221913	4.54E-14	0.293184	IMP, WES, WGS	CDH1	ENSG00000039068	intronic
16:69518882:G:C	30880_Urate_inst_mean__RINT	IMP	-0.029898	-0.0370691	-0.022727	3.04E-16	0.771581	IMP, WGS			intergenic
16:69729377:C:T	30720_Cystatin_C_inst_mean__RINT	WGS	0.0311697	0.0227979	0.0395415	2.94E-13	0.169195	IMP, WGS	NQO1	ENSG00000181019	upstream
16:72045090:TG:T	30640_Apolipoprotein_B_inst_mean__RINT	IMP	0.0571102	0.0481869	0.0660334	4.28E-36	0.183518	IMP, WES, WGS			intergenic
16:72045090:TG:T	30780_LDL_direct_inst_mean__RINT	IMP	0.0581743	0.049134	0.0672146	1.80E-36	0.183455	IMP, WES, WGS			intergenic
16:72045090:TG:T	30600_Albumin_inst_mean__RINT	WGS	0.0375263	0.0279342	0.0471185	1.75E-14	0.184368	IMP, WES, WGS			intergenic
16:72045090:TG:T	30690_Cholesterol_inst_mean__RINT	WGS	0.0557369	0.0468681	0.0646057	7.29E-35	0.184034	IMP, WES, WGS			intergenic
16:72063928:C:T	30870_Triglycerides_inst_mean__RINT	WGS	0.0306597	0.0219787	0.0393408	4.45E-12	0.189615	IMP, WES, WGS	HPR	ENSG00000261701	intronic
16:72110275:T:C	30610_Alkaline_phosphatase_inst_mean__RINT	WGS	0.0456609	0.0372645	0.0540573	1.59E-26	0.18178	IMP, WES, WGS	DHX38	ENSG00000140829	intronic
16:72990377:C:T	30680_Calcium_inst_mean__RINT	WGS	0.0312799	0.0233599	0.0391999	9.88E-15	0.346428	IMP, WGS	ZFHX3	ENSG00000140836	intronic
16:733864:C:A	50_Standing_height_inst_mean__RINT	IMP	0.025292	0.0199825	0.0306016	9.98E-21	0.23276	IMP, WES, WGS	CIAO3	ENSG00000103245	intronic
16:7409346:T:A	2217_Age_started_wearing_glasses_or_contact_lenses_inst_mean__RINT	WGS	-0.0323452	-0.0403422	-0.0243481	2.24E-15	0.366969	IMP, WGS	RBFOX1	ENSG00000078328	intronic
16:7410698:A:G	RGC_MeanSphericalEquivalent__RINT	WGS	-0.0691095	-0.084622	-0.053597	2.51E-18	0.367842	IMP, WGS	RBFOX1	ENSG00000078328	intronic
16:7410698:A:G	RGC_MeanSphericalEquivalent_started_wearing_glasses_contacts_before_40__RINT	WGS	-0.0880736	-0.111024	-0.0651235	5.41E-14	0.376225	IMP, WGS	RBFOX1	ENSG00000078328	intronic
16:7412044:C:G	5084_Spherical_power_right_inst_mean__RINT	WGS	-0.0692731	-0.0846643	-0.053882	1.13E-18	0.385593	IMP, WGS	RBFOX1	ENSG00000078328	intronic
16:79706644:G:C	30810_Phosphate_inst_mean__RINT	IMP	-0.0344479	-0.0424693	-0.0264266	3.86E-17	0.311699	IMP, WGS			intergenic
16:79721549:G:A	30610_Alkaline_phosphatase_inst_mean__RINT	WGS	0.0462032	0.0391381	0.0532683	1.31E-37	0.303916	IMP, WGS			intergenic
16:79721549:G:A	30880_Urate_inst_mean__RINT	WGS	-0.0293439	-0.0357822	-0.0229055	4.15E-19	0.303857	IMP, WGS			intergenic
16:80463444:G:C	30620_Alanine_aminotransferase_inst_mean__RINT	WGS	-0.0284664	-0.036057	-0.0208757	1.98E-13	0.728062	IMP, WGS			intergenic
16:80463444:G:C	30730_Gamma_glutamyltransferase_inst_mean__RINT	WGS	-0.0504599	-0.0578303	-0.0430896	4.71E-41	0.728086	IMP, WGS			intergenic
16:81501185:T:C	30760_HDL_cholesterol_inst_mean__RINT	IMP	0.0348188	0.0275247	0.042113	8.29E-21	0.699691	IMP, WGS	CMIP	ENSG00000153815	intronic
16:81501185:T:C	30870_Triglycerides_inst_mean__RINT	WGS	-0.0272634	-0.0347048	-0.0198219	6.93E-13	0.699721	IMP, WGS	CMIP	ENSG00000153815	intronic
16:81557891:T:C	30770_IGF_1_inst_mean__RINT	IMP	0.0272796	0.0202639	0.0342952	2.52E-14	0.58949	IMP, WGS	CMIP	ENSG00000153815	intronic
16:81581287:G:A	30850_Testosterone_inst_mean__RINT	IMP	-0.0167682	-0.0215161	-0.0120203	4.45E-12	0.524614	IMP, WGS	CMIP	ENSG00000153815	intronic
16:83946924:C:G	30770_IGF_1_inst_mean__RINT	IMP	-0.0266729	-0.0336357	-0.01971	6.00E-14	0.446102	IMP, WGS			intergenic
16:83946924:C:G	30830_SHBG_inst_mean__RINT	IMP	0.0255923	0.0189342	0.0322504	4.93E-14	0.446394	IMP, WGS			intergenic
16:83946924:C:G	30610_Alkaline_phosphatase_inst_mean__RINT	WGS	-0.0283771	-0.0349178	-0.0218364	1.84E-17	0.449652	IMP, WGS			intergenic
16:84549359:C:T	30000_White_blood_cell_leukocyte_count_inst_mean__RINT	WGS	0.0321909	0.0237341	0.0406476	8.61E-14	0.22069	IMP, WGS			intergenic
16:84549359:C:T	30120_Lymphocyte_count_inst_mean__RINT	WGS	0.0359912	0.0274927	0.0444897	1.04E-16	0.220672	IMP, WGS			intergenic
16:85382232:T:C	30080_Platelet_count_inst_mean__RINT	WGS	-0.0395716	-0.0496117	-0.0295314	1.12E-14	0.876358	IMP, WGS			intergenic
16:85895015:A:T	30130_Monocyte_count_inst_mean__RINT	WGS	-0.0849439	-0.0918361	-0.0780517	6.48E-129	0.422952	IMP, WES, WGS	IRF8	ENSG00000140968	upstream
16:85901967:T:C	30140_Neutrophill_count_inst_mean__RINT	WGS	0.037903	0.0285582	0.0472477	1.87E-15	0.170125	IMP, WES, WGS	IRF8	ENSG00000140968	intronic
16:86681109:G:C	3146_Speed_of_sound_through_heel_inst_mean__RINT	WGS	-0.0447885	-0.0560473	-0.0335296	6.35E-15	0.18714	IMP, WGS			intergenic
16:86681109:G:C	3148_Heel_bone_mineral_density_BMD_inst_mean__RINT	WGS	-0.0439258	-0.0550677	-0.032784	1.10E-14	0.187109	IMP, WGS			intergenic
16:87852884:C:T	30040_Mean_corpuscular_volume_inst_mean__RINT	WGS	0.0332785	0.0254312	0.0411257	9.43E-17	0.235075	IMP, WGS	SLC7A5	ENSG00000103257	intronic
16:87852884:C:T	30050_Mean_corpuscular_haemoglobin_inst_mean__RINT	WGS	0.0335062	0.0257068	0.0413056	3.76E-17	0.235076	IMP, WGS	SLC7A5	ENSG00000103257	intronic
16:87852884:C:T	30260_Mean_reticulocyte_volume_inst_mean__RINT	WGS	0.0374436	0.0291905	0.0456967	5.99E-19	0.235244	IMP, WES, WGS	SLC7A5	ENSG00000103257	intronic
16:88048962:G:C	30830_SHBG_inst_mean__RINT	IMP	0.024215	0.0175717	0.0308582	9.06E-13	0.438768	IMP, WGS	BANP	ENSG00000172530	intronic
16:88292560:C:T	5256_Corneal_hysteresis_right_inst_mean__RINT	WGS	-0.0942654	-0.110256	-0.078275	7.03E-31	0.33259	IMP, WGS			intergenic
16:88454044:A:C	30680_Calcium_inst_mean__RINT	WGS	-0.0325063	-0.0400807	-0.0249318	4.05E-17	0.442032	IMP, WGS	ZFPM1	ENSG00000179588	intronic
16:88490243:G:A	30080_Platelet_count_inst_mean__RINT	IMP	0.0503112	0.0399669	0.0606556	1.53E-21	0.12296	IMP, WGS	ZFPM1	ENSG00000179588	intronic
16:88504160:A:G	30150_Eosinophill_count_inst_mean__RINT	WGS	0.0315475	0.0235951	0.0395	7.53E-15	0.259908	IMP, WGS	ZFPM1	ENSG00000179588	intronic
16:88710856:G:C	30250_Reticulocyte_count_inst_mean__RINT	IMP	0.374912	0.28461	0.465215	4.04E-16	0.00160479	IMP, WES, WGS	CTU2	ENSG00000174177	intronic
16:88717174:ATCT:A	30750_Glycated_haemoglobin_HbA1c_inst_mean__RINT	WGS	-1.25092	-1.42122	-1.08063	5.39E-47	0.00038694	IMP, WES, WGS	PIEZO1	ENSG00000103335	inframe_indel
16:88738516:TC:T	50_Standing_height_inst_mean__RINT	IMP	0.0241968	0.0193642	0.0290294	9.84E-23	0.674995	IMP, WES, WGS	PIEZO1	ENSG00000103335	intronic
16:88792238:T:G	30010_Red_blood_cell_erythrocyte_count_inst_mean__RINT	IMP	-0.030001	-0.0360653	-0.0239367	3.13E-22	0.57718	IMP, WES, WGS			intergenic
16:88792238:T:G	30030_Haematocrit_percentage_inst_mean__RINT	IMP	-0.0252955	-0.0312173	-0.0193737	5.66E-17	0.57718	IMP, WES, WGS			intergenic
16:88792238:T:G	30020_Haemoglobin_concentration_inst_mean__RINT	WGS	-0.0355601	-0.0412446	-0.0298756	1.47E-34	0.581424	IMP, WES, WGS			intergenic
16:88977046:T:C	30050_Mean_corpuscular_haemoglobin_inst_mean__RINT	WGS	-0.0469489	-0.0599456	-0.0339522	1.44E-12	0.0694089	IMP, WGS	CBFA2T3	ENSG00000129993	5_prime_UTR
16:89641595:T:A	30700_Creatinine_inst_mean__RINT	WGS	0.0209637	0.0151198	0.0268077	2.05E-12	0.424046	IMP, WES, WGS	CHMP1A	ENSG00000131165	downstream
16:89718834:C:T	30040_Mean_corpuscular_volume_inst_mean__RINT	IMP	0.0247389	0.0179356	0.0315422	1.03E-12	0.405177	IMP, WES, WGS	VPS9D1	ENSG00000075399	intronic
16:89760315:G:A	30720_Cystatin_C_inst_mean__RINT	IMP	-0.0225102	-0.0287893	-0.0162312	2.12E-12	0.515292	IMP, WGS	FANCA	ENSG00000187741	intronic
16:89778702:A:T	30260_Mean_reticulocyte_volume_inst_mean__RINT	WES	-0.0385572	-0.0456434	-0.031471	1.49E-26	0.402902	IMP, WES, WGS	FANCA	ENSG00000187741	intronic
17:10127866:A:G	5263_Intra_ocular_pressure_Goldmann_correlated_left_inst_mean__RINT	WGS	-0.0685577	-0.0843559	-0.0527594	1.81E-17	0.376327	IMP, WGS	GAS7	ENSG00000007237	intronic
17:15230689:C:T	102_Pulse_rate_automated_reading_inst_mean__RINT	IMP	0.0526599	0.0387202	0.0665996	1.32E-13	0.075001	IMP, WGS	PMP22	ENSG00000109099	3_prime_UTR
17:15969961:T:C	30770_IGF_1_inst_mean__RINT	IMP	-0.0262249	-0.0331322	-0.0193176	9.97E-14	0.52727	IMP, WES, WGS	ADORA2B	ENSG00000170425	intronic
17:16271192:C:G	30140_Neutrophill_count_inst_mean__RINT	WGS	-0.0328586	-0.0399286	-0.0257886	8.30E-20	0.477315	IMP, WES, WGS	PIGL	ENSG00000108474	intronic
17:16939677:G:A	30860_Total_protein_inst_mean__RINT	IMP	0.112994	0.100438	0.12555	1.26E-69	0.0992716	IMP, WES, WGS	TNFRSF13B	ENSG00000240505	missense
17:16948873:A:G	30130_Monocyte_count_inst_mean__RINT	WGS	-0.187537	-0.229123	-0.14595	9.69E-19	0.00672183	IMP, WES, WGS	TNFRSF13B	ENSG00000240505	missense
17:1714968:C:T	30680_Calcium_inst_mean__RINT	IMP	0.05148	0.041746	0.0612141	3.56E-25	0.185264	IMP, WES, WGS	TLCD2	ENSG00000185561	upstream
17:1714968:C:T	30810_Phosphate_inst_mean__RINT	IMP	0.0353957	0.0258536	0.0449378	3.59E-13	0.185286	IMP, WGS	TLCD2	ENSG00000185561	upstream
17:1714968:C:T	30830_SHBG_inst_mean__RINT	IMP	0.0385096	0.0297515	0.0472677	6.81E-18	0.18525	IMP, WES, WGS	TLCD2	ENSG00000185561	upstream
17:1715069:T:C	30600_Albumin_inst_mean__RINT	WGS	0.0643481	0.0547563	0.0739398	1.73E-39	0.186373	IMP, WES, WGS	TLCD2	ENSG00000185561	upstream
17:1715069:T:C	30610_Alkaline_phosphatase_inst_mean__RINT	WGS	-0.041223	-0.049601	-0.032845	5.22E-22	0.186305	IMP, WES, WGS	TLCD2	ENSG00000185561	upstream
17:17255299:CAAAACAA:C	30260_Mean_reticulocyte_volume_inst_mean__RINT	WGS	0.0387931	0.0286459	0.0489403	6.73E-14	0.137225	IMP, WES, WGS	COPS3	ENSG00000141030	intronic
17:17842883:C:T	30750_Glycated_haemoglobin_HbA1c_inst_mean__RINT	WGS	-0.0335761	-0.0405642	-0.0265881	4.63E-21	0.648548	IMP, WES, WGS	TOM1L2	ENSG00000175662	downstream
17:18071573:G:A	30830_SHBG_inst_mean__RINT	IMP	0.028723	0.0216885	0.0357576	1.22E-15	0.610524	IMP, WES, WGS	GID4	ENSG00000141034	downstream
17:19571562:C:T	30700_Creatinine_inst_mean__RINT	WGS	0.151395	0.12479	0.177999	6.90E-29	0.0118564	IMP, WES, WGS	SLC47A1	ENSG00000142494	missense
17:19925998:T:C	30080_Platelet_count_inst_mean__RINT	WGS	0.0255679	0.0187574	0.0323784	1.87E-13	0.396469	IMP, WES, WGS	AKAP10	ENSG00000108599	intronic
17:20009397:T:C	30260_Mean_reticulocyte_volume_inst_mean__RINT	WGS	0.0391889	0.0321833	0.0461944	5.70E-28	0.527026	IMP, WES, WGS			intergenic
17:20023523:A:G	30050_Mean_corpuscular_haemoglobin_inst_mean__RINT	IMP	0.0412035	0.0345607	0.0478463	5.26E-34	0.516027	IMP, WES, WGS			intergenic
17:20062659:A:G	30040_Mean_corpuscular_volume_inst_mean__RINT	IMP	0.043026	0.0361582	0.0498937	1.17E-34	0.382549	IMP, WES, WGS			intergenic
17:2078641:G:A	30860_Total_protein_inst_mean__RINT	WGS	-0.0375863	-0.0453697	-0.0298029	2.94E-21	0.630347	IMP, WES, WGS	SMG6	ENSG00000070366	intronic
17:2112318:C:T	30000_White_blood_cell_leukocyte_count_inst_mean__RINT	WGS	-0.0307159	-0.0384994	-0.0229324	1.04E-14	0.285867	IMP, WES, WGS	SMG6	ENSG00000070366	intronic
17:2123123:GA:G	3146_Speed_of_sound_through_heel_inst_mean__RINT	WGS	0.0579703	0.0485179	0.0674227	2.78E-33	0.682106	IMP, WES, WGS	SMG6	ENSG00000070366	intronic
17:2123123:GA:G	3148_Heel_bone_mineral_density_BMD_inst_mean__RINT	WGS	0.0571704	0.0478162	0.0665245	4.59E-33	0.682133	IMP, WES, WGS	SMG6	ENSG00000070366	intronic
17:21361084:C:T	23104_Body_mass_index_BMI_inst_mean__RINT	IMP	-0.0264538	-0.0335502	-0.0193574	2.75E-13	0.451568	IMP, WGS			intergenic
17:21375977:C:T	50_Standing_height_inst_mean__RINT	WGS	0.0241405	0.0193266	0.0289544	8.47E-23	0.677868	IMP, WGS	KCNJ12	ENSG00000184185	upstream
17:2167404:G:A	30130_Monocyte_count_inst_mean__RINT	WGS	-0.0273256	-0.0348487	-0.0198025	1.09E-12	0.284051	IMP, WGS	SMG6	ENSG00000070366	intronic
17:2249963:G:C	30080_Platelet_count_inst_mean__RINT	IMP	-0.0337898	-0.0410625	-0.0265171	8.53E-20	0.69639	IMP, WES, WGS	SMG6	ENSG00000070366	intronic
17:28851743:C:T	30040_Mean_corpuscular_volume_inst_mean__RINT	IMP	0.0503879	0.0420338	0.058742	3.02E-32	0.198563	IMP, WES, WGS	ERAL1	ENSG00000132591	upstream
17:28857264:C:T	30050_Mean_corpuscular_haemoglobin_inst_mean__RINT	WGS	-0.0617159	-0.0698453	-0.0535865	4.48E-50	0.793671	IMP, WES, WGS	ERAL1	ENSG00000132591	intronic
17:28862953:C:T	30750_Glycated_haemoglobin_HbA1c_inst_mean__RINT	WGS	0.0393639	0.0311222	0.0476055	7.88E-21	0.793499	IMP, WES, WGS	ERAL1	ENSG00000132591	downstream
17:29292828:G:A	30260_Mean_reticulocyte_volume_inst_mean__RINT	IMP	-0.0595642	-0.0758039	-0.0433244	6.54E-13	0.0503132	IMP, WGS	NUFIP2	ENSG00000108256	intronic
17:29426081:T:C	30080_Platelet_count_inst_mean__RINT	WGS	-0.0668641	-0.0735316	-0.0601966	5.22E-86	0.515851	IMP, WES, WGS	TAOK1	ENSG00000160551	intronic
17:2954838:T:C	30120_Lymphocyte_count_inst_mean__RINT	WGS	-0.049698	-0.0632519	-0.0361441	6.64E-13	0.927001	IMP, WGS	RAP1GAP2	ENSG00000132359	intronic
17:29562968:T:C	50_Standing_height_inst_mean__RINT	WES	0.0220735	0.0173486	0.0267984	5.36E-20	0.656399	IMP, WES, WGS	ABHD15	ENSG00000168792	missense
17:30839284:A:G	23098_Weight_inst_mean__RINT	WGS	-0.0262248	-0.0331465	-0.0193032	1.12E-13	0.269177	IMP, WGS	ATAD5	ENSG00000176208	intronic
17:30839284:A:G	23105_Basal_metabolic_rate_inst_mean__RINT	WGS	-0.0243256	-0.0293919	-0.0192593	4.93E-21	0.26917	IMP, WES, WGS	ATAD5	ENSG00000176208	intronic
17:30884649:G:A	50_Standing_height_inst_mean__RINT	IMP	-0.0398102	-0.0448795	-0.0347409	1.85E-53	0.269618	IMP, WES, WGS	ATAD5	ENSG00000176208	intronic
17:30935755:T:C	30040_Mean_corpuscular_volume_inst_mean__RINT	IMP	0.0352327	0.0258965	0.044569	1.40E-13	0.150009	IMP, WGS	ADAP2	ENSG00000184060	intronic
17:30935755:T:C	30050_Mean_corpuscular_haemoglobin_inst_mean__RINT	IMP	0.0349605	0.0256886	0.0442323	1.47E-13	0.150003	IMP, WGS	ADAP2	ENSG00000184060	intronic
17:35557785:T:C	30080_Platelet_count_inst_mean__RINT	IMP	0.068392	0.0596054	0.0771785	1.51E-52	0.173602	IMP, WES, WGS	SLFN14	ENSG00000236320	missense
17:35575265:T:C	30250_Reticulocyte_count_inst_mean__RINT	WGS	-0.0705406	-0.077647	-0.0634342	2.63E-84	0.453428	IMP, WES, WGS	PEX12	ENSG00000108733	3_prime_UTR
17:37722912:C:A	30730_Gamma_glutamyltransferase_inst_mean__RINT	WGS	-0.0315457	-0.0397057	-0.0233857	3.54E-14	0.795871	IMP, WGS	HNF1B	ENSG00000275410	intronic
17:38769497:G:A	50_Standing_height_inst_mean__RINT	IMP	0.0169788	0.0124316	0.0215259	2.51E-13	0.558178	IMP, WGS	PIP4K2B	ENSG00000276293	3_prime_UTR
17:39307296:T:TA	30700_Creatinine_inst_mean__RINT	WGS	-0.0417653	-0.0485286	-0.035002	1.01E-33	0.238845	IMP, WES, WGS	FBXL20	ENSG00000108306	intronic
17:39613752:C:T	30260_Mean_reticulocyte_volume_inst_mean__RINT	WGS	0.0325091	0.0249005	0.0401178	5.56E-17	0.695455	IMP, WES, WGS			intergenic
17:39624043:A:T	30010_Red_blood_cell_erythrocyte_count_inst_mean__RINT	IMP	-0.0276599	-0.0343154	-0.0210044	3.78E-16	0.717325	IMP, WES, WGS	PPP1R1B	ENSG00000131771	upstream
17:39659646:G:A	30760_HDL_cholesterol_inst_mean__RINT	WES	0.0276732	0.0207656	0.0345809	4.09E-15	0.66783	IMP, WES, WGS	STARD3	ENSG00000131748	intronic
17:39709752:C:T	30610_Alkaline_phosphatase_inst_mean__RINT	WES	-0.030498	-0.0375578	-0.0234382	2.52E-17	0.691818	IMP, WES, WGS	ERBB2	ENSG00000141736	intronic
17:39851068:T:G	30120_Lymphocyte_count_inst_mean__RINT	WGS	-0.0282111	-0.0352785	-0.0211436	5.14E-15	0.488876	IMP, WES, WGS	IKZF3	ENSG00000161405	intronic
17:39893336:C:T	RGC_AllergicDiseaseCases_vs_AllergicDiseaseControls__BIN	IMP	0.899639	0.881221	0.918443	1.23E-23	0.50964	IMP, WES, WGS			intergenic
17:39911790:T:C	RGC_Asthma__BIN	IMP	1.13196	1.10735	1.15711	2.09E-28	0.482721	IMP, WES, WGS	GSDMB	ENSG00000073605	intronic
17:39912261:T:C	RGC_AsthmaCases_vs_AllergicDiseaseControls__BIN	IMP	1.14208	1.11416	1.1707	7.04E-26	0.481411	IMP, WES, WGS	GSDMB	ENSG00000073605	intronic
17:39912261:T:C	RGC_ChildhoodAsthmaCases_vs_AllergicDiseaseControls__BIN	IMP	1.34312	1.2914	1.39691	4.54E-49	0.480843	IMP, WES, WGS	GSDMB	ENSG00000073605	intronic
17:40012842:T:C	30140_Neutrophill_count_inst_mean__RINT	IMP	0.108269	0.100976	0.115563	3.97E-186	0.38451	IMP, WES, WGS	CSF3	ENSG00000108342	upstream
17:40015415:C:G	30000_White_blood_cell_leukocyte_count_inst_mean__RINT	IMP	0.0925924	0.0853191	0.0998657	2.07E-137	0.384602	IMP, WES, WGS	CSF3	ENSG00000108342	upstream
17:40438554:C:T	50_Standing_height_inst_mean__RINT	IMP	-0.0202501	-0.0248463	-0.0156539	5.86E-18	0.398162	IMP, WES, WGS	IGFBP4	ENSG00000141753	upstream
17:40608272:T:A	30150_Eosinophill_count_inst_mean__RINT	WGS	0.0902104	0.0668758	0.113545	3.53E-14	0.0230702	IMP, WGS			intergenic
17:42124635:CA:C	30600_Albumin_inst_mean__RINT	WGS	-0.0399146	-0.0487893	-0.0310398	1.20E-18	0.229974	IMP, WES, WGS	AC099811.2	ENSG00000267261	intronic
17:43721253:G:A	3146_Speed_of_sound_through_heel_inst_mean__RINT	IMP	0.0745045	0.0582218	0.0907872	3.01E-19	0.0823586	IMP, WES, WGS			intergenic
17:43721253:G:A	3148_Heel_bone_mineral_density_BMD_inst_mean__RINT	IMP	0.0755961	0.0594834	0.0917089	3.73E-20	0.0823696	IMP, WES, WGS			intergenic
17:43848758:C:T	30630_Apolipoprotein_A_inst_mean__RINT	IMP	-0.135916	-0.155282	-0.116551	4.69E-43	0.0313101	IMP, WES, WGS	CD300LG	ENSG00000161649	missense
17:43848758:C:T	30760_HDL_cholesterol_inst_mean__RINT	IMP	-0.167007	-0.18579	-0.148225	5.13E-68	0.0312608	IMP, WES, WGS	CD300LG	ENSG00000161649	missense
17:43848758:C:T	30870_Triglycerides_inst_mean__RINT	WGS	0.121775	0.102104	0.141446	7.03E-34	0.031109	IMP, WES, WGS	CD300LG	ENSG00000161649	missense
17:44251636:A:C	30050_Mean_corpuscular_haemoglobin_inst_mean__RINT	WES	-0.0273648	-0.0345464	-0.0201833	8.12E-14	0.697802	IMP, WES, WGS	SLC4A1	ENSG00000004939	intronic
17:44251636:A:C	30020_Haemoglobin_concentration_inst_mean__RINT	WGS	-0.0229257	-0.0290392	-0.0168122	1.98E-13	0.697805	IMP, WES, WGS	SLC4A1	ENSG00000004939	intronic
17:44251636:A:C	30250_Reticulocyte_count_inst_mean__RINT	WGS	-0.0592228	-0.0669422	-0.0515034	4.21E-51	0.697822	IMP, WES, WGS	SLC4A1	ENSG00000004939	intronic
17:45108124:C:G	4080_Systolic_blood_pressure_automated_reading_inst_mean__RINT	WGS	0.025432	0.0183008	0.0325633	2.75E-12	0.357781	IMP, WGS	NMT1	ENSG00000136448	3_prime_UTR
17:45145575:G:C	50_Standing_height_inst_mean__RINT	WGS	-0.0203454	-0.025124	-0.0155668	7.14E-17	0.33077	IMP, WES, WGS	HEXIM1	ENSG00000186834	upstream
17:45829360:A:C	3062_Forced_vital_capacity_FVC_inst_mean__RINT	IMP	-0.0279371	-0.0341147	-0.0217594	7.75E-19	0.222477	IMP, WES, WGS	CRHR1	ENSG00000120088	intronic
17:45829360:A:C	3063_Forced_expiratory_volume_in_1_second_FEV1_inst_mean__RINT	IMP	-0.0287422	-0.0350377	-0.0224466	3.61E-19	0.222477	IMP, WES, WGS	CRHR1	ENSG00000120088	intronic
17:46062396:C:G	30040_Mean_corpuscular_volume_inst_mean__RINT	WGS	-0.0300967	-0.037937	-0.0222565	5.32E-14	0.222176	IMP, WES, WGS	KANSL1	ENSG00000120071	intronic
17:46112489:G:A	30250_Reticulocyte_count_inst_mean__RINT	WGS	0.0403082	0.0318415	0.0487749	1.05E-20	0.223813	IMP, WES, WGS	KANSL1	ENSG00000120071	intronic
17:46186903:GT:G	30020_Haemoglobin_concentration_inst_mean__RINT	IMP	0.0374264	0.0307791	0.0440737	2.58E-28	0.233986	IMP, WES, WGS	KANSL1	ENSG00000120071	intronic
17:46186903:GT:G	30030_Haematocrit_percentage_inst_mean__RINT	IMP	0.036061	0.029189	0.0429331	8.24E-25	0.233985	IMP, WES, WGS	KANSL1	ENSG00000120071	intronic
17:46201735:A:G	30260_Mean_reticulocyte_volume_inst_mean__RINT	WGS	-0.0449381	-0.0521881	-0.0376881	5.84E-34	0.253666	IMP, WES, WGS			intergenic
17:46222498:AC:A	30010_Red_blood_cell_erythrocyte_count_inst_mean__RINT	IMP	-0.0457571	-0.052454	-0.0390602	6.77E-41	0.713952	IMP, WES, WGS			intergenic
17:46262787:GAA:G	30860_Total_protein_inst_mean__RINT	WGS	-0.0353863	-0.0443179	-0.0264548	8.14E-15	0.226777	IMP, WES, WGS			intergenic
17:46265012:G:A	30050_Mean_corpuscular_haemoglobin_inst_mean__RINT	IMP	0.0246227	0.0178431	0.0314022	1.09E-12	0.431105	IMP, WGS			intergenic
17:4632019:G:A	30150_Eosinophill_count_inst_mean__RINT	WGS	-0.156563	-0.180918	-0.132208	2.12E-36	0.0209725	IMP, WES, WGS	ALOX15	ENSG00000161905	missense
17:46622566:T:G	30150_Eosinophill_count_inst_mean__RINT	WGS	-0.0314019	-0.0398309	-0.0229729	2.84E-13	0.217082	IMP, WES, WGS	NSF	ENSG00000073969	intronic
17:46909895:C:T	30670_Urea_inst_mean__RINT	WGS	-0.0329047	-0.0402691	-0.0255403	2.00E-18	0.661027	IMP, WES, WGS			intergenic
17:4714806:A:T	30120_Lymphocyte_count_inst_mean__RINT	IMP	0.0319254	0.0237638	0.0400869	1.76E-14	0.253	IMP, WES, WGS	ARRB2	ENSG00000141480	intronic
17:47534338:T:C	30830_SHBG_inst_mean__RINT	IMP	0.036917	0.0300685	0.0437654	4.31E-26	0.513919	IMP, WES, WGS	NPEPPS	ENSG00000141279	intronic
17:47659909:A:T	30640_Apolipoprotein_B_inst_mean__RINT	WGS	-0.0351423	-0.0420395	-0.0282451	1.75E-23	0.518857	IMP, WES, WGS	KPNB1	ENSG00000108424	intronic
17:47659909:A:T	30690_Cholesterol_inst_mean__RINT	WGS	-0.0284711	-0.0353655	-0.0215766	5.79E-16	0.518796	IMP, WES, WGS	KPNB1	ENSG00000108424	intronic
17:47659909:A:T	30780_LDL_direct_inst_mean__RINT	WGS	-0.0312661	-0.0382521	-0.02428	1.76E-18	0.518764	IMP, WES, WGS	KPNB1	ENSG00000108424	intronic
17:47780835:G:T	30860_Total_protein_inst_mean__RINT	WGS	0.0486581	0.0350775	0.0622387	2.18E-12	0.0824935	IMP, WES, WGS			intergenic
17:48892013:GCCA:G	50_Standing_height_inst_mean__RINT	WGS	-0.0204492	-0.0249519	-0.0159465	5.52E-19	0.539799	IMP, WES, WGS	ATP5MC1	ENSG00000159199	upstream
17:49250821:C:T	23106_Impedance_of_whole_body_inst_mean__RINT	IMP	-0.0208133	-0.0263755	-0.0152511	2.23E-13	0.364827	IMP, WGS			intergenic
17:49291737:A:G	30870_Triglycerides_inst_mean__RINT	IMP	-0.0253667	-0.0322427	-0.0184907	4.81E-13	0.537811	IMP, WGS	ZNF652	ENSG00000198740	downstream
17:49329980:T:A	30830_SHBG_inst_mean__RINT	IMP	0.111001	0.0990137	0.122988	1.30E-73	0.0888035	IMP, WES, WGS	ZNF652	ENSG00000198740	intronic
17:49361940:G:A	30150_Eosinophill_count_inst_mean__RINT	IMP	0.03719	0.0298767	0.0445033	2.13E-23	0.360115	IMP, WGS	ZNF652	ENSG00000198740	5_prime_UTR
17:49370984:G:A	30850_Testosterone_inst_mean__RINT	WGS	-0.0177906	-0.0227048	-0.0128765	1.29E-12	0.359759	IMP, WGS			intergenic
17:4937573:G:A	30080_Platelet_count_inst_mean__RINT	WGS	0.0691132	0.0563803	0.0818462	1.97E-26	0.0738869	IMP, WES, WGS	SLC25A11	ENSG00000108528	3_prime_UTR
17:49776837:G:A	30050_Mean_corpuscular_haemoglobin_inst_mean__RINT	IMP	0.510677	0.396255	0.625099	2.18E-18	0.000925137	IMP, WGS			intergenic
17:49776837:G:A	30040_Mean_corpuscular_volume_inst_mean__RINT	WGS	0.539521	0.429129	0.649914	9.81E-22	0.000903575	IMP, WGS			intergenic
17:49776837:G:A	30260_Mean_reticulocyte_volume_inst_mean__RINT	WGS	0.570197	0.453467	0.686928	1.03E-21	0.000899016	IMP, WGS			intergenic
17:49866098:A:C	30610_Alkaline_phosphatase_inst_mean__RINT	WGS	0.0715344	0.0538729	0.089196	2.05E-15	0.0353984	IMP, WGS			intergenic
17:55287427:C:A	30880_Urate_inst_mean__RINT	IMP	-0.0310188	-0.0371345	-0.0249031	2.76E-23	0.595801	IMP, WGS	HLF	ENSG00000108924	intronic
17:56772968:A:G	50_Standing_height_inst_mean__RINT	WGS	-0.0199789	-0.0244691	-0.0154886	2.76E-18	0.509859	IMP, WGS			intergenic
17:57542294:C:A	46_Hand_grip_strength_left_inst_mean__RINT	WGS	-2.33942	-2.92977	-1.74906	8.05E-15	1.77E-05	WGS	MSI2	ENSG00000153944	intronic
17:58279141:A:G	30000_White_blood_cell_leukocyte_count_inst_mean__RINT	IMP	0.120126	0.0886472	0.151604	7.46E-14	0.0126723	IMP, WES, WGS	MPO	ENSG00000005381	missense
17:58279141:A:G	30140_Neutrophill_count_inst_mean__RINT	IMP	0.140006	0.108421	0.171591	3.69E-18	0.0126625	IMP, WES, WGS	MPO	ENSG00000005381	missense
17:58332680:A:G	30130_Monocyte_count_inst_mean__RINT	WGS	0.0377652	0.0309294	0.0446009	2.53E-27	0.442725	IMP, WES, WGS	TSPOAP1	ENSG00000005379	upstream
17:59483655:A:G	30720_Cystatin_C_inst_mean__RINT	IMP	0.0318223	0.0250045	0.03864	5.78E-20	0.310912	IMP, WES, WGS			intergenic
17:59811831:T:G	30000_White_blood_cell_leukocyte_count_inst_mean__RINT	WES	0.0270784	0.0200486	0.0341083	4.36E-14	0.554068	IMP, WES, WGS	VMP1	ENSG00000062716	intronic
17:59865224:A:G	30840_Total_bilirubin_inst_mean__RINT	IMP	-0.0267731	-0.0342293	-0.0193169	1.95E-12	0.196022	IMP, WES, WGS	TUBD1	ENSG00000108423	intronic
17:59897796:T:C	30130_Monocyte_count_inst_mean__RINT	WGS	-0.034681	-0.0415282	-0.0278338	3.17E-23	0.434734	IMP, WES, WGS	RPS6KB1	ENSG00000108443	intronic
17:60857638:T:G	30720_Cystatin_C_inst_mean__RINT	WGS	-0.0325472	-0.0414033	-0.023691	5.89E-13	0.146835	IMP, WGS	BCAS3	ENSG00000141376	intronic
17:60900121:A:T	30810_Phosphate_inst_mean__RINT	IMP	-0.0606975	-0.0712097	-0.0501852	1.08E-29	0.145944	IMP, WES, WGS	BCAS3	ENSG00000141376	intronic
17:60926022:G:A	3146_Speed_of_sound_through_heel_inst_mean__RINT	WGS	0.0605501	0.0481832	0.072917	8.29E-22	0.148776	IMP, WES, WGS	BCAS3	ENSG00000141376	intronic
17:60952768:T:C	3148_Heel_bone_mineral_density_BMD_inst_mean__RINT	WGS	0.0599439	0.0477006	0.0721871	8.30E-22	0.148668	IMP, WES, WGS	BCAS3	ENSG00000141376	intronic
17:61379228:C:T	30700_Creatinine_inst_mean__RINT	IMP	-0.0530909	-0.0607613	-0.0454204	6.38E-42	0.828791	IMP, WES, WGS	BCAS3	ENSG00000141376	intronic
17:61379228:C:T	30010_Red_blood_cell_erythrocyte_count_inst_mean__RINT	WGS	-0.0292492	-0.0371358	-0.0213626	3.62E-13	0.828477	IMP, WGS	BCAS3	ENSG00000141376	intronic
17:61379228:C:T	30020_Haemoglobin_concentration_inst_mean__RINT	WGS	-0.0298497	-0.0373018	-0.0223975	4.14E-15	0.828479	IMP, WGS	BCAS3	ENSG00000141376	intronic
17:61379228:C:T	30030_Haematocrit_percentage_inst_mean__RINT	WGS	-0.0281932	-0.0358973	-0.0204892	7.36E-13	0.828477	IMP, WGS	BCAS3	ENSG00000141376	intronic
17:61414023:A:G	50_Standing_height_inst_mean__RINT	IMP	-0.0326546	-0.0374619	-0.0278472	1.94E-40	0.6662	IMP, WES, WGS	TBX2	ENSG00000121068	downstream
17:63916341:C:T	50_Standing_height_inst_mean__RINT	WGS	0.0342991	0.0292442	0.039354	2.34E-40	0.270826	IMP, WES, WGS	AC127029.3	ENSG00000285947	downstream
17:63917810:C:T	30770_IGF_1_inst_mean__RINT	WGS	0.263137	0.228696	0.297579	1.08E-50	0.00994379	IMP, WES, WGS	AC127029.3	ENSG00000285947	missense
17:63918895:A:C	23105_Basal_metabolic_rate_inst_mean__RINT	IMP	0.0194488	0.0146942	0.0242035	1.08E-15	0.634692	IMP, WES, WGS	AC127029.3	ENSG00000285947	intronic
17:63931741:CTT:C	3062_Forced_vital_capacity_FVC_inst_mean__RINT	WGS	0.0247785	0.01888	0.030677	1.82E-16	0.255612	IMP, WES, WGS	CD79B	ENSG00000007312	intronic
17:64649458:G:T	3063_Forced_expiratory_volume_in_1_second_FEV1_inst_mean__RINT	IMP	-3.08239	-3.95332	-2.21146	4.01E-12	2.41E-05	IMP	SMURF2	ENSG00000108854	intronic
17:65560284:C:G	50_Standing_height_inst_mean__RINT	WGS	-0.0288885	-0.0353142	-0.0224627	1.24E-18	0.142075	IMP, WGS	AXIN2	ENSG00000168646	intronic
17:66228657:C:T	30080_Platelet_count_inst_mean__RINT	WGS	0.09491	0.0754845	0.114335	1.01E-21	0.0303299	IMP, WES, WGS	APOH	ENSG00000091583	intronic
17:66228657:C:T	30640_Apolipoprotein_B_inst_mean__RINT	WGS	0.0722299	0.0521805	0.0922794	1.65E-12	0.0304063	IMP, WES, WGS	APOH	ENSG00000091583	intronic
17:66228657:C:T	30790_Lipoprotein_A_inst_mean__RINT	WGS	0.0835711	0.0656412	0.101501	6.52E-20	0.0307077	IMP, WES, WGS	APOH	ENSG00000091583	intronic
17:66232877:G:C	30620_Alanine_aminotransferase_inst_mean__RINT	IMP	0.0725375	0.0526982	0.0923767	7.72E-13	0.0302885	IMP, WES, WGS	APOH	ENSG00000091583	upstream
17:66232877:G:C	30830_SHBG_inst_mean__RINT	IMP	-0.0798861	-0.0997525	-0.0600196	3.24E-15	0.0302995	IMP, WES, WGS	APOH	ENSG00000091583	upstream
17:66308933:A:G	30770_IGF_1_inst_mean__RINT	IMP	0.0824906	0.0625293	0.102452	5.51E-16	0.0302286	IMP, WES, WGS	PRKCA	ENSG00000154229	intronic
17:67583571:G:C	30670_Urea_inst_mean__RINT	WGS	-0.0310504	-0.0384197	-0.0236812	1.48E-16	0.335611	IMP, WGS	PITPNC1	ENSG00000154217	intronic
17:67896227:G:T	30730_Gamma_glutamyltransferase_inst_mean__RINT	IMP	0.03428	0.0252233	0.0433367	1.18E-13	0.160372	IMP, WES, WGS	BPTF	ENSG00000171634	intronic
17:67991393:TTAA:T	23099_Body_fat_percentage_inst_mean__RINT	WGS	-0.0236326	-0.0300962	-0.0171691	7.71E-13	0.779315	IMP, WES, WGS	C17orf58	ENSG00000186665	3_prime_UTR
17:67991393:TTAA:T	23128_Trunk_fat_mass_inst_mean__RINT	WGS	-0.0316255	-0.0401572	-0.0230938	3.72E-13	0.779309	IMP, WES, WGS	C17orf58	ENSG00000186665	3_prime_UTR
17:68025098:G:C	30150_Eosinophill_count_inst_mean__RINT	WGS	0.033171	0.0246075	0.0417346	3.15E-14	0.210638	IMP, WES, WGS			intergenic
17:68457164:C:G	30610_Alkaline_phosphatase_inst_mean__RINT	WGS	-0.0306404	-0.0384806	-0.0228003	1.86E-14	0.77882	IMP, WES, WGS	WIPI1	ENSG00000070540	intronic
17:68682159:G:A	30810_Phosphate_inst_mean__RINT	WGS	0.047079	0.0387107	0.0554473	2.85E-28	0.266463	IMP, WGS			intergenic
17:69085137:A:G	30020_Haemoglobin_concentration_inst_mean__RINT	WES	0.0857803	0.0669025	0.104658	5.29E-19	0.022517	IMP, WES, WGS	ABCA6	ENSG00000154262	missense
17:69085137:A:G	30030_Haematocrit_percentage_inst_mean__RINT	WES	0.0783857	0.0588711	0.0979003	3.47E-15	0.0225204	IMP, WES, WGS	ABCA6	ENSG00000154262	missense
17:69085137:A:G	30050_Mean_corpuscular_haemoglobin_inst_mean__RINT	WES	0.0912955	0.0691229	0.113468	7.02E-16	0.022517	IMP, WES, WGS	ABCA6	ENSG00000154262	missense
17:69085137:A:G	30680_Calcium_inst_mean__RINT	WES	-0.0974533	-0.122781	-0.072126	4.65E-14	0.0226484	IMP, WES, WGS	ABCA6	ENSG00000154262	missense
17:69085137:A:G	30040_Mean_corpuscular_volume_inst_mean__RINT	WGS	0.0921107	0.0697902	0.114431	6.05E-16	0.0225241	IMP, WES, WGS	ABCA6	ENSG00000154262	missense
17:69085137:A:G	30600_Albumin_inst_mean__RINT	WGS	-0.201529	-0.226609	-0.176448	7.01E-56	0.0226499	IMP, WES, WGS	ABCA6	ENSG00000154262	missense
17:69085137:A:G	30640_Apolipoprotein_B_inst_mean__RINT	WGS	0.115929	0.0927996	0.139059	8.91E-23	0.0226176	IMP, WES, WGS	ABCA6	ENSG00000154262	missense
17:69085137:A:G	30690_Cholesterol_inst_mean__RINT	WGS	0.115249	0.0921292	0.13837	1.52E-22	0.0226243	IMP, WES, WGS	ABCA6	ENSG00000154262	missense
17:69085137:A:G	30780_LDL_direct_inst_mean__RINT	WGS	0.131313	0.107888	0.154738	4.41E-28	0.0226324	IMP, WES, WGS	ABCA6	ENSG00000154262	missense
17:69085137:A:G	30860_Total_protein_inst_mean__RINT	WGS	-0.0903002	-0.115539	-0.0650618	2.34E-12	0.0226591	IMP, WES, WGS	ABCA6	ENSG00000154262	missense
17:69140184:C:G	5256_Corneal_hysteresis_right_inst_mean__RINT	WGS	0.159258	0.119543	0.198972	3.86E-15	0.0373929	IMP, WES, WGS	ABCA6	ENSG00000154262	intronic
17:70068267:C:T	50_Standing_height_inst_mean__RINT	WGS	0.0196527	0.014942	0.0243634	2.92E-16	0.352136	IMP, WES, WGS			intergenic
17:7087693:C:T	30610_Alkaline_phosphatase_inst_mean__RINT	WGS	0.750876	0.713014	0.788739	2.23E-307	0.00746549	IMP, WES, WGS			intergenic
17:7176936:CCCCCAGCCCCAG:C	30600_Albumin_inst_mean__RINT	WGS	-0.244007	-0.286482	-0.201532	2.08E-29	0.0077231	IMP, WES, WGS	ASGR1	ENSG00000141505	intronic
17:7176936:CCCCCAGCCCCAG:C	30640_Apolipoprotein_B_inst_mean__RINT	WGS	-0.361436	-0.400524	-0.322349	2.08E-73	0.00775165	IMP, WES, WGS	ASGR1	ENSG00000141505	intronic
17:7176936:CCCCCAGCCCCAG:C	30690_Cholesterol_inst_mean__RINT	WGS	-0.257854	-0.296945	-0.218763	3.11E-38	0.00774553	IMP, WES, WGS	ASGR1	ENSG00000141505	intronic
17:7176936:CCCCCAGCCCCAG:C	30710_C_reactive_protein_inst_mean__RINT	WGS	0.147201	0.107297	0.187105	4.83E-13	0.00773644	IMP, WGS	ASGR1	ENSG00000141505	intronic
17:7176936:CCCCCAGCCCCAG:C	30780_LDL_direct_inst_mean__RINT	WGS	-0.308153	-0.347758	-0.268548	1.65E-52	0.00774859	IMP, WES, WGS	ASGR1	ENSG00000141505	intronic
17:7176936:CCCCCAGCCCCAG:C	30870_Triglycerides_inst_mean__RINT	WGS	-0.138146	-0.176918	-0.0993737	2.88E-12	0.00774035	WGS	ASGR1	ENSG00000141505	intronic
17:7199755:G:A	20022_Birth_weight_inst_mean__RINT	WGS	0.0369182	0.0273342	0.0465023	4.36E-14	0.598878	IMP, WES, WGS	DLG4	ENSG00000132535	intronic
17:72078007:T:C	30730_Gamma_glutamyltransferase_inst_mean__RINT	WGS	0.0275612	0.0205649	0.0345574	1.15E-14	0.671075	IMP, WGS			intergenic
17:7423770:C:A	30830_SHBG_inst_mean__RINT	WGS	-0.346111	-0.363427	-0.328796	2.23E-307	0.0398491	IMP, WES, WGS	SPEM2	ENSG00000184560	upstream
17:7469318:C:T	50_Standing_height_inst_mean__RINT	IMP	-0.0213966	-0.0260944	-0.0166988	4.38E-19	0.639015	IMP, WES, WGS	ZBTB4	ENSG00000174282	intronic
17:74700953:TA:T	30710_C_reactive_protein_inst_mean__RINT	IMP	0.029649	0.021608	0.0376901	4.95E-13	0.725929	IMP, WGS	CD300LF	ENSG00000186074	intronic
17:74705815:A:G	30130_Monocyte_count_inst_mean__RINT	WGS	0.0360127	0.0273668	0.0446586	3.25E-16	0.809299	IMP, WES, WGS	CD300LF	ENSG00000186074	intronic
17:7560327:TCAA:T	30860_Total_protein_inst_mean__RINT	IMP	0.0687176	0.0532569	0.0841784	3.00E-18	0.0634922	IMP, WES, WGS	TNFSF12-TNFSF13	ENSG00000248871	intronic
17:7630105:G:A	30850_Testosterone_inst_mean__RINT	WGS	0.0677744	0.0624035	0.0731452	4.75E-135	0.260059	IMP, WES, WGS	SAT2	ENSG00000141504	upstream
17:7635467:C:A	30760_HDL_cholesterol_inst_mean__RINT	WGS	0.024449	0.0175647	0.0313334	3.39E-12	0.657349	IMP, WGS	SHBG	ENSG00000129214	downstream
17:76402433:G:C	30250_Reticulocyte_count_inst_mean__RINT	IMP	0.035505	0.0283851	0.0426248	1.46E-22	0.462897	IMP, WES, WGS	UBE2O	ENSG00000175931	intronic
17:7650425:G:C	30750_Glycated_haemoglobin_HbA1c_inst_mean__RINT	WGS	-0.0311691	-0.0378939	-0.0244443	1.04E-19	0.562994	IMP, WES, WGS	ATP1B2	ENSG00000129244	upstream
17:7668434:T:G	23105_Basal_metabolic_rate_inst_mean__RINT	IMP	0.0774872	0.0565357	0.0984387	4.21E-13	0.0120481	IMP, WES, WGS	TP53	ENSG00000141510	3_prime_UTR
17:77374386:T:G	30730_Gamma_glutamyltransferase_inst_mean__RINT	IMP	0.0260748	0.0188661	0.0332835	1.35E-12	0.691727	IMP, WES, WGS	SEPTIN9	ENSG00000184640	intronic
17:78128729:A:AG	30010_Red_blood_cell_erythrocyte_count_inst_mean__RINT	IMP	0.0308119	0.0235663	0.0380576	7.77E-17	0.220242	IMP, WES, WGS	TMC6	ENSG00000141524	upstream
17:78128729:A:AG	30050_Mean_corpuscular_haemoglobin_inst_mean__RINT	IMP	-0.0348368	-0.0428782	-0.0267955	2.05E-17	0.22024	IMP, WES, WGS	TMC6	ENSG00000141524	upstream
17:78128729:A:AG	30750_Glycated_haemoglobin_HbA1c_inst_mean__RINT	IMP	0.0821423	0.0739916	0.0902929	7.63E-87	0.220163	IMP, WES, WGS	TMC6	ENSG00000141524	upstream
17:78128729:A:AG	30040_Mean_corpuscular_volume_inst_mean__RINT	WGS	-0.0427052	-0.0506384	-0.0347719	5.05E-26	0.224079	IMP, WES, WGS	TMC6	ENSG00000141524	upstream
17:78187152:C:T	30260_Mean_reticulocyte_volume_inst_mean__RINT	IMP	0.140791	0.108737	0.172845	7.38E-18	0.0122994	IMP, WES, WGS	AFMID	ENSG00000183077	upstream
17:78384940:C:T	30690_Cholesterol_inst_mean__RINT	WGS	0.0262506	0.0193775	0.0331236	7.11E-14	0.498554	IMP, WGS	PGS1	ENSG00000087157	intronic
17:78392121:A:G	30760_HDL_cholesterol_inst_mean__RINT	IMP	0.036458	0.0296255	0.0432906	1.34E-25	0.604394	IMP, WES, WGS	PGS1	ENSG00000087157	intronic
17:7839283:G:A	30150_Eosinophill_count_inst_mean__RINT	WGS	-0.0757331	-0.0930536	-0.0584127	1.04E-17	0.0424068	IMP, WGS	KDM6B	ENSG00000132510	upstream
17:78401977:C:G	30630_Apolipoprotein_A_inst_mean__RINT	WGS	0.0343765	0.0275121	0.0412409	9.66E-23	0.594813	IMP, WES, WGS	PGS1	ENSG00000087157	intronic
17:80138078:T:C	30250_Reticulocyte_count_inst_mean__RINT	WES	0.0301404	0.0230457	0.0372352	8.33E-17	0.470213	IMP, WES, WGS	EIF4A3	ENSG00000141543	intronic
17:80138534:T:TAC	30260_Mean_reticulocyte_volume_inst_mean__RINT	WGS	-0.0256062	-0.032615	-0.0185974	8.03E-13	0.470344	IMP, WES, WGS	EIF4A3	ENSG00000141543	intronic
17:81457511:C:T	3143_Ankle_spacing_width_inst_mean__RINT	IMP	0.0320756	0.0239182	0.040233	1.29E-14	0.38414	IMP, WES, WGS	BAHCC1	ENSG00000266074	synonymous
17:81513977:G:T	30730_Gamma_glutamyltransferase_inst_mean__RINT	IMP	0.0329694	0.0262267	0.039712	9.37E-22	0.39437	IMP, WES, WGS	ACTG1	ENSG00000184009	upstream
17:81513977:G:T	30620_Alanine_aminotransferase_inst_mean__RINT	WGS	0.024994	0.0180885	0.0318996	1.30E-12	0.395488	IMP, WGS	ACTG1	ENSG00000184009	upstream
17:81648542:A:G	2217_Age_started_wearing_glasses_or_contact_lenses_inst_mean__RINT	WGS	0.0512051	0.0432043	0.0592059	4.30E-36	0.638564	IMP, WES, WGS	TSPAN10	ENSG00000182612	3_prime_UTR
17:81648542:A:G	RGC_started_wearing_glasses_contacts_before_40__RINT	WGS	0.0557736	0.0447059	0.0668412	5.24E-23	0.628495	IMP, WES, WGS	TSPAN10	ENSG00000182612	3_prime_UTR
17:82738816:C:T	30750_Glycated_haemoglobin_HbA1c_inst_mean__RINT	WGS	0.074213	0.0670384	0.0813877	2.21E-91	0.314954	IMP, WES, WGS	FN3K	ENSG00000167363	intronic
17:83136085:T:C	30130_Monocyte_count_inst_mean__RINT	WGS	0.0586039	0.05182	0.0653878	2.63E-64	0.490722	IMP, WES, WGS			intergenic
17:8656181:T:G	30830_SHBG_inst_mean__RINT	IMP	-1.04544	-1.30879	-0.782096	7.21E-15	0.00021005	IMP, WES, WGS			intergenic
18:13688384:G:A	3146_Speed_of_sound_through_heel_inst_mean__RINT	IMP	-0.0430657	-0.0522982	-0.0338331	6.11E-20	0.357921	IMP, WES, WGS	FAM210A	ENSG00000177150	intronic
18:13688384:G:A	3148_Heel_bone_mineral_density_BMD_inst_mean__RINT	IMP	-0.0472057	-0.0563408	-0.0380707	4.14E-24	0.357894	IMP, WES, WGS	FAM210A	ENSG00000177150	intronic
18:23127780:G:C	23105_Basal_metabolic_rate_inst_mean__RINT	IMP	0.0244882	0.0189291	0.0300472	5.93E-18	0.783996	IMP, WES, WGS			intergenic
18:23141009:G:T	30080_Platelet_count_inst_mean__RINT	IMP	-0.0508616	-0.0575033	-0.0442199	6.39E-51	0.513596	IMP, WES, WGS	CABLES1	ENSG00000134508	intronic
18:23148259:G:A	50_Standing_height_inst_mean__RINT	WGS	0.0451536	0.0397166	0.0505907	1.43E-59	0.785211	IMP, WES, WGS	CABLES1	ENSG00000134508	intronic
18:23477264:C:T	30250_Reticulocyte_count_inst_mean__RINT	WGS	0.208005	0.161656	0.254355	1.42E-18	0.00580671	IMP, WES, WGS	RIOK3	ENSG00000101782	missense
18:23524924:C:T	23098_Weight_inst_mean__RINT	WGS	-0.0225851	-0.0287427	-0.0164274	6.54E-13	0.4816	IMP, WES, WGS	RMC1	ENSG00000141452	intronic
18:45672088:C:T	30670_Urea_inst_mean__RINT	WGS	0.118794	0.0919696	0.145618	3.96E-18	0.0170992	IMP, WES, WGS	SLC14A2	ENSG00000132874	intronic
18:46181486:C:CG	30050_Mean_corpuscular_haemoglobin_inst_mean__RINT	WGS	0.0638338	0.0562764	0.0713912	1.48E-61	0.253779	IMP, WES, WGS	C18orf25	ENSG00000152242	intronic
18:46243465:G:A	30010_Red_blood_cell_erythrocyte_count_inst_mean__RINT	WGS	0.0240224	0.0172161	0.0308286	4.59E-12	0.746349	IMP, WES, WGS	C18orf25	ENSG00000152242	intronic
18:46265917:CTT:C	30040_Mean_corpuscular_volume_inst_mean__RINT	WGS	-0.0503718	-0.0570219	-0.0437216	7.41E-50	0.553841	IMP, WES, WGS	C18orf25	ENSG00000152242	3_prime_UTR
18:46265917:CTT:C	30260_Mean_reticulocyte_volume_inst_mean__RINT	WGS	-0.0343407	-0.0413452	-0.0273362	7.32E-22	0.554096	IMP, WES, WGS	C18orf25	ENSG00000152242	3_prime_UTR
18:46290779:G:A	30250_Reticulocyte_count_inst_mean__RINT	IMP	0.0271683	0.0199286	0.034408	1.91E-13	0.424849	IMP, WGS			intergenic
18:48947822:T:C	3143_Ankle_spacing_width_inst_mean__RINT	IMP	-0.0436011	-0.052173	-0.0350292	2.07E-23	0.678799	IMP, WGS	SMAD7	ENSG00000101665	intronic
18:49224541:A:T	50_Standing_height_inst_mean__RINT	IMP	0.0247881	0.0202697	0.0293065	5.77E-27	0.441459	IMP, WES, WGS	DYM	ENSG00000141627	intronic
18:49583585:A:G	30630_Apolipoprotein_A_inst_mean__RINT	IMP	0.340197	0.310463	0.369931	2.26E-111	0.0130455	IMP, WES, WGS	LIPG	ENSG00000101670	missense
18:49583585:A:G	30760_HDL_cholesterol_inst_mean__RINT	WGS	0.286227	0.257568	0.314885	2.53E-85	0.0131453	IMP, WES, WGS	LIPG	ENSG00000101670	missense
18:49641037:T:C	30690_Cholesterol_inst_mean__RINT	IMP	0.0495132	0.0403789	0.0586474	2.30E-26	0.820147	IMP, WES, WGS			intergenic
18:57455594:G:A	30650_Aspartate_aminotransferase_inst_mean__RINT	IMP	-0.0590409	-0.0708065	-0.0472752	7.94E-23	0.0956903	IMP, WGS	ONECUT2	ENSG00000119547	intronic
18:58421884:A:G	30730_Gamma_glutamyltransferase_inst_mean__RINT	IMP	-0.0733875	-0.081584	-0.0651911	6.09E-69	0.792739	IMP, WES, WGS			intergenic
18:58428146:T:G	30620_Alanine_aminotransferase_inst_mean__RINT	WGS	-0.0365155	-0.0449116	-0.0281193	1.54E-17	0.796233	IMP, WGS			intergenic
18:58431165:C:T	30610_Alkaline_phosphatase_inst_mean__RINT	WGS	-0.0270456	-0.0345043	-0.0195868	1.19E-12	0.746627	IMP, WGS			intergenic
18:60130253:T:C	RGC_TAG_Severe_Obesity__BIN	IMP	1.32714	1.2423	1.41777	4.58E-17	0.235904	IMP, WGS			intergenic
18:60161902:T:C	23128_Trunk_fat_mass_inst_mean__RINT	IMP	0.0548254	0.0464208	0.0632299	1.98E-37	0.231497	IMP, WES, WGS			intergenic
18:60161902:T:C	23099_Body_fat_percentage_inst_mean__RINT	WGS	0.0299553	0.0236183	0.0362924	1.95E-20	0.232389	IMP, WES, WGS			intergenic
18:60161902:T:C	23104_Body_mass_index_BMI_inst_mean__RINT	WGS	0.0597419	0.0514426	0.0680412	3.36E-45	0.232376	IMP, WES, WGS			intergenic
18:60161902:T:C	23116_Leg_fat_mass_left_inst_mean__RINT	WGS	0.0446261	0.0380589	0.0511933	1.81E-40	0.232375	IMP, WES, WGS			intergenic
18:60161902:T:C	23124_Arm_fat_mass_left_inst_mean__RINT	WGS	0.0594374	0.0512668	0.067608	4.00E-46	0.232385	IMP, WES, WGS			intergenic
18:60181136:A:T	RGC_TAG_Obesity__BIN	WGS	1.17002	1.14105	1.19972	1.20E-34	0.232817	IMP, WES, WGS			intergenic
18:60181298:T:C	23106_Impedance_of_whole_body_inst_mean__RINT	WGS	-0.0483307	-0.054622	-0.0420394	3.12E-51	0.232551	IMP, WGS			intergenic
18:60181790:G:A	23098_Weight_inst_mean__RINT	WGS	0.0644672	0.0571818	0.0717526	2.22E-67	0.232387	IMP, WES, WGS			intergenic
18:60181790:G:A	23105_Basal_metabolic_rate_inst_mean__RINT	WGS	0.0505439	0.0452136	0.0558742	4.25E-77	0.232379	IMP, WES, WGS			intergenic
18:60181790:G:A	3143_Ankle_spacing_width_inst_mean__RINT	WGS	0.0516835	0.0423556	0.0610113	1.79E-27	0.232173	IMP, WGS			intergenic
18:60183350:C:A	49_Hip_circumference_inst_mean__RINT	IMP	0.0559837	0.0476367	0.0643307	1.81E-39	0.231906	IMP, WES, WGS			intergenic
18:60183864:T:C	48_Waist_circumference_inst_mean__RINT	IMP	0.0497412	0.0423221	0.0571604	1.93E-39	0.23265	IMP, WES, WGS			intergenic
18:60187461:C:T	50_Standing_height_inst_mean__RINT	WGS	0.0262255	0.0209592	0.0314917	1.66E-22	0.235341	IMP, WGS			intergenic
18:60189181:TG:T	30880_Urate_inst_mean__RINT	IMP	0.026491	0.0197628	0.0332192	1.19E-14	0.264646	IMP, WGS			intergenic
18:60191569:A:G	30760_HDL_cholesterol_inst_mean__RINT	WGS	-0.0277028	-0.0350651	-0.0203405	1.64E-13	0.268707	IMP, WGS			intergenic
18:60215554:C:A	30630_Apolipoprotein_A_inst_mean__RINT	IMP	-0.0254489	-0.0326647	-0.0182331	4.76E-12	0.324136	IMP, WGS			intergenic
18:62387624:A:C	30610_Alkaline_phosphatase_inst_mean__RINT	WGS	-0.0462066	-0.0536829	-0.0387303	8.97E-34	0.747914	IMP, WES, WGS	TNFRSF11A	ENSG00000141655	3_prime_UTR
18:63160556:C:T	30860_Total_protein_inst_mean__RINT	WGS	0.0401202	0.0288675	0.0513728	2.79E-12	0.127211	IMP, WGS	BCL2	ENSG00000171791	intronic
18:63253621:C:T	30150_Eosinophill_count_inst_mean__RINT	IMP	-0.114009	-0.134722	-0.093296	3.91E-27	0.0293671	IMP, WGS	BCL2	ENSG00000171791	intronic
18:63253621:C:T	30260_Mean_reticulocyte_volume_inst_mean__RINT	IMP	0.0895575	0.0688431	0.110272	2.38E-17	0.0293283	IMP, WGS	BCL2	ENSG00000171791	intronic
18:63253621:C:T	30010_Red_blood_cell_erythrocyte_count_inst_mean__RINT	WGS	-0.0782387	-0.0957976	-0.0606797	2.48E-18	0.0292664	IMP, WGS	BCL2	ENSG00000171791	intronic
18:63253621:C:T	30040_Mean_corpuscular_volume_inst_mean__RINT	WGS	0.114925	0.0952942	0.134555	1.77E-30	0.0292664	IMP, WGS	BCL2	ENSG00000171791	intronic
18:63253621:C:T	30050_Mean_corpuscular_haemoglobin_inst_mean__RINT	WGS	0.114804	0.0953048	0.134303	8.33E-31	0.0292666	IMP, WGS	BCL2	ENSG00000171791	intronic
18:63253621:C:T	30130_Monocyte_count_inst_mean__RINT	WGS	-0.0859955	-0.10609	-0.065901	4.95E-17	0.0292758	IMP, WGS	BCL2	ENSG00000171791	intronic
18:72861957:C:A	3062_Forced_vital_capacity_FVC_inst_mean__RINT	IMP	-2.53345	-3.25145	-1.81546	4.65E-12	2.02E-05	IMP	NETO1	ENSG00000166342	intronic
18:79400235:A:C	30720_Cystatin_C_inst_mean__RINT	IMP	0.027558	0.021185	0.033931	2.35E-17	0.486066	IMP, WES, WGS	NFATC1	ENSG00000131196	intronic
18:79400235:A:C	30700_Creatinine_inst_mean__RINT	WES	0.0367045	0.0309538	0.0424552	6.61E-36	0.491292	IMP, WES, WGS	NFATC1	ENSG00000131196	intronic
18:79703672:G:A	30130_Monocyte_count_inst_mean__RINT	WGS	-0.0250344	-0.0320017	-0.018067	1.89E-12	0.381963	IMP, WES, WGS	CTDP1	ENSG00000060069	intronic
19:10295959:T:A	30120_Lymphocyte_count_inst_mean__RINT	WGS	-0.0389834	-0.0461216	-0.0318452	9.77E-27	0.42843	IMP, WES, WGS	ICAM5	ENSG00000105376	intronic
19:10351837:C:T	30770_IGF_1_inst_mean__RINT	IMP	-0.0405775	-0.04816	-0.0329951	9.73E-26	0.289548	IMP, WES, WGS	TYK2	ENSG00000105397	intronic
19:10352442:G:C	30080_Platelet_count_inst_mean__RINT	IMP	-0.0593126	-0.075443	-0.0431822	5.72E-13	0.0457171	IMP, WES, WGS	TYK2	ENSG00000105397	missense
19:10566867:GGAGT:G	30040_Mean_corpuscular_volume_inst_mean__RINT	WGS	0.370592	0.269861	0.471322	5.56E-13	0.00108502	IMP, WGS	CDKN2D	ENSG00000129355	3_prime_UTR
19:10635088:T:C	50_Standing_height_inst_mean__RINT	WES	-0.0191749	-0.0238969	-0.0144528	1.74E-15	0.659509	IMP, WES, WGS	SLC44A2	ENSG00000129353	intronic
19:1078298:C:T	30120_Lymphocyte_count_inst_mean__RINT	WGS	-0.0509273	-0.0627059	-0.0391487	2.36E-17	0.100097	IMP, WES, WGS	ARHGAP45	ENSG00000180448	intronic
19:1079960:G:A	30150_Eosinophill_count_inst_mean__RINT	WGS	-0.0438394	-0.0559975	-0.0316813	1.58E-12	0.0908483	IMP, WES, WGS	ARHGAP45	ENSG00000180448	missense
19:11085680:AC:A	30640_Apolipoprotein_B_inst_mean__RINT	WGS	-0.179432	-0.190497	-0.168366	1.20E-221	0.119272	IMP, WES, WGS	LDLR	ENSG00000130164	upstream
19:11085680:AC:A	30690_Cholesterol_inst_mean__RINT	WGS	-0.15902	-0.169808	-0.148232	1.56E-183	0.119211	IMP, WES, WGS	LDLR	ENSG00000130164	upstream
19:11086585:G:A	30780_LDL_direct_inst_mean__RINT	WGS	-0.178635	-0.189647	-0.167624	7.41E-222	0.11924	IMP, WES, WGS	LDLR	ENSG00000130164	upstream
19:11090448:T:C	RGC_LipidLowering_Med__BIN	WGS	0.783066	0.756199	0.810888	6.90E-43	0.119621	IMP, WES, WGS	LDLR	ENSG00000130164	intronic
19:11187783:T:C	30250_Reticulocyte_count_inst_mean__RINT	WGS	0.0795208	0.0668235	0.092218	1.24E-34	0.0844626	IMP, WES, WGS	KANK2	ENSG00000197256	intronic
19:11239812:C:T	30630_Apolipoprotein_A_inst_mean__RINT	WGS	-0.117328	-0.135664	-0.0989929	4.41E-36	0.0352555	IMP, WES, WGS	ANGPTL8	ENSG00000130173	missense
19:11239812:C:T	30760_HDL_cholesterol_inst_mean__RINT	WGS	-0.0937237	-0.111479	-0.0759683	4.37E-25	0.0352179	IMP, WES, WGS	ANGPTL8	ENSG00000130173	missense
19:11416089:T:G	4080_Systolic_blood_pressure_automated_reading_inst_mean__RINT	WES	0.0261501	0.019319	0.0329812	6.24E-14	0.528047	IMP, WES, WGS	RGL3	ENSG00000205517	missense
19:12889433:T:C	30010_Red_blood_cell_erythrocyte_count_inst_mean__RINT	WGS	-0.044512	-0.0505735	-0.0384504	5.75E-47	0.390711	IMP, WES, WGS	GCDH	ENSG00000105607	upstream
19:12889736:G:C	30040_Mean_corpuscular_volume_inst_mean__RINT	WGS	0.0665696	0.0597785	0.0733607	2.91E-82	0.390468	IMP, WES, WGS	GCDH	ENSG00000105607	upstream
19:12889736:G:C	30050_Mean_corpuscular_haemoglobin_inst_mean__RINT	WGS	0.0690182	0.0622729	0.0757634	1.84E-89	0.390471	IMP, WES, WGS	GCDH	ENSG00000105607	upstream
19:12889736:G:C	30260_Mean_reticulocyte_volume_inst_mean__RINT	WGS	0.0409451	0.0338085	0.0480818	2.45E-29	0.390427	IMP, WES, WGS	GCDH	ENSG00000105607	upstream
19:12943813:A:ATTGTC	30080_Platelet_count_inst_mean__RINT	WGS	3.09438	2.47738	3.71137	8.38E-23	2.90E-05	WES, WGS	CALR	ENSG00000179218	frameshift
19:13811706:C:T	30120_Lymphocyte_count_inst_mean__RINT	WGS	0.0299162	0.0224185	0.037414	5.27E-15	0.331533	IMP, WGS	ZSWIM4	ENSG00000132003	intronic
19:16100820:A:G	30080_Platelet_count_inst_mean__RINT	WGS	-0.2324	-0.255725	-0.209075	6.32E-85	0.020659	IMP, WES, WGS	TPM4	ENSG00000167460	intronic
19:16316300:A:G	30150_Eosinophill_count_inst_mean__RINT	WGS	-0.0528813	-0.0613646	-0.0443981	2.50E-34	0.216883	IMP, WGS			intergenic
19:16388758:C:T	30120_Lymphocyte_count_inst_mean__RINT	IMP	-0.11247	-0.122179	-0.102761	4.02E-114	0.83463	IMP, WES, WGS	EPS15L1	ENSG00000127527	intronic
19:16422932:T:G	30000_White_blood_cell_leukocyte_count_inst_mean__RINT	IMP	0.0563221	0.0454937	0.0671504	2.10E-24	0.122438	IMP, WES, WGS	EPS15L1	ENSG00000127527	intronic
19:17108160:C:A	30080_Platelet_count_inst_mean__RINT	WGS	-0.0339652	-0.0422008	-0.0257296	6.31E-16	0.203966	IMP, WES, WGS	MYO9B	ENSG00000099331	intronic
19:17141231:G:A	30040_Mean_corpuscular_volume_inst_mean__RINT	WGS	-0.0428351	-0.0542094	-0.0314608	1.57E-13	0.0939682	IMP, WGS	MYO9B	ENSG00000099331	intronic
19:17143698:A:G	30250_Reticulocyte_count_inst_mean__RINT	IMP	-0.0279065	-0.035197	-0.0206159	6.27E-14	0.388262	IMP, WGS	MYO9B	ENSG00000099331	intronic
19:17144924:T:C	30750_Glycated_haemoglobin_HbA1c_inst_mean__RINT	IMP	0.0453371	0.0384132	0.052261	1.06E-37	0.387311	IMP, WGS	MYO9B	ENSG00000099331	intronic
19:17236045:G:C	30830_SHBG_inst_mean__RINT	WES	0.13453	0.11946	0.1496	1.52E-68	0.049787	IMP, WES, WGS	AC010646.1	ENSG00000269095	missense
19:18005335:A:G	30130_Monocyte_count_inst_mean__RINT	WGS	-0.0357151	-0.0430912	-0.0283391	2.31E-21	0.305929	IMP, WES, WGS	ARRDC2	ENSG00000105643	upstream
19:18106337:T:C	23099_Body_fat_percentage_inst_mean__RINT	IMP	0.0191895	0.0137482	0.0246308	4.78E-12	0.421541	IMP, WGS	MAST3	ENSG00000099308	intronic
19:18106337:T:C	23128_Trunk_fat_mass_inst_mean__RINT	IMP	0.0257995	0.0186162	0.0329829	1.93E-12	0.421544	IMP, WGS	MAST3	ENSG00000099308	intronic
19:18118398:G:T	30730_Gamma_glutamyltransferase_inst_mean__RINT	WGS	0.0355813	0.0280373	0.0431254	2.37E-20	0.254607	IMP, WES, WGS	MAST3	ENSG00000099308	intronic
19:18528419:A:G	30050_Mean_corpuscular_haemoglobin_inst_mean__RINT	IMP	-0.0369417	-0.0448643	-0.029019	6.31E-20	0.766163	IMP, WGS	FKBP8	ENSG00000105701	downstream
19:1855584:C:T	30040_Mean_corpuscular_volume_inst_mean__RINT	WGS	-0.164519	-0.184046	-0.144993	2.93E-61	0.0298724	IMP, WGS	KLF16	ENSG00000129911	intronic
19:1855584:C:T	30050_Mean_corpuscular_haemoglobin_inst_mean__RINT	WGS	-0.135747	-0.155141	-0.116352	7.91E-43	0.0298726	IMP, WGS	KLF16	ENSG00000129911	intronic
19:1855584:C:T	30260_Mean_reticulocyte_volume_inst_mean__RINT	WGS	-0.179162	-0.199702	-0.158622	1.59E-65	0.0298075	IMP, WGS	KLF16	ENSG00000129911	intronic
19:19255823:C:T	30600_Albumin_inst_mean__RINT	IMP	0.0609765	0.045567	0.0763861	8.79E-15	0.0638556	IMP, WES, WGS	HAPLN4	ENSG00000187664	3_prime_UTR
19:19255823:C:T	30620_Alanine_aminotransferase_inst_mean__RINT	IMP	0.0963964	0.0824212	0.110371	1.20E-41	0.0638382	IMP, WES, WGS	HAPLN4	ENSG00000187664	3_prime_UTR
19:19259531:TGACA:T	30840_Total_bilirubin_inst_mean__RINT	WGS	0.0428786	0.0314583	0.0542988	1.85E-13	0.0728837	IMP, WES, WGS	HAPLN4	ENSG00000187664	intronic
19:19268740:C:T	30610_Alkaline_phosphatase_inst_mean__RINT	IMP	-0.097277	-0.109703	-0.0848506	3.94E-53	0.0751676	IMP, WES, WGS	TM6SF2	ENSG00000213996	missense
19:19268740:C:T	30890_Vitamin_D_inst_mean__RINT	IMP	0.0525545	0.0386658	0.0664432	1.20E-13	0.0758665	IMP, WES, WGS	TM6SF2	ENSG00000213996	missense
19:19268740:C:T	30870_Triglycerides_inst_mean__RINT	WES	-0.10932	-0.122324	-0.0963163	5.38E-61	0.0751488	IMP, WES, WGS	TM6SF2	ENSG00000213996	missense
19:19296909:T:C	30640_Apolipoprotein_B_inst_mean__RINT	IMP	-0.101152	-0.114734	-0.0875709	2.91E-48	0.0762599	IMP, WES, WGS	SUGP1	ENSG00000105705	intronic
19:19296909:T:C	30690_Cholesterol_inst_mean__RINT	IMP	-0.120596	-0.133828	-0.107363	2.34E-71	0.0762483	IMP, WES, WGS	SUGP1	ENSG00000105705	intronic
19:19296909:T:C	30780_LDL_direct_inst_mean__RINT	IMP	-0.113368	-0.126882	-0.0998532	9.68E-61	0.0762761	IMP, WES, WGS	SUGP1	ENSG00000105705	intronic
19:19296909:T:C	30660_Direct_bilirubin_inst_mean__RINT	WGS	0.0730244	0.0606385	0.0854104	6.93E-31	0.0775191	IMP, WES, WGS	SUGP1	ENSG00000105705	intronic
19:19340782:A:G	23106_Impedance_of_whole_body_inst_mean__RINT	WES	-0.0253895	-0.0325111	-0.0182679	2.80E-12	0.831763	IMP, WES, WGS	MAU2	ENSG00000129933	intronic
19:19467934:A:G	30650_Aspartate_aminotransferase_inst_mean__RINT	IMP	0.0709102	0.0585094	0.0833109	3.74E-29	0.0846164	IMP, WES, WGS	GATAD2A	ENSG00000167491	intronic
19:19553041:A:G	50_Standing_height_inst_mean__RINT	IMP	-0.0180155	-0.0226283	-0.0134026	1.94E-14	0.394547	IMP, WES, WGS			intergenic
19:19654690:C:T	30080_Platelet_count_inst_mean__RINT	IMP	0.142493	0.113728	0.171258	2.76E-22	0.0135906	IMP, WES, WGS	ATP13A1	ENSG00000105726	missense
19:2157168:T:C	30010_Red_blood_cell_erythrocyte_count_inst_mean__RINT	WGS	0.0214448	0.0155146	0.027375	1.36E-12	0.477679	IMP, WGS			intergenic
19:2158229:C:T	50_Standing_height_inst_mean__RINT	WGS	0.0265584	0.0219982	0.0311187	3.54E-30	0.400813	IMP, WES, WGS			intergenic
19:2161322:T:C	30020_Haemoglobin_concentration_inst_mean__RINT	WGS	0.0229751	0.0173731	0.0285772	9.11E-16	0.473274	IMP, WES, WGS	DOT1L	ENSG00000104885	upstream
19:2161322:T:C	30030_Haematocrit_percentage_inst_mean__RINT	WGS	0.0218074	0.0160162	0.0275986	1.58E-13	0.473274	IMP, WES, WGS	DOT1L	ENSG00000104885	upstream
19:2814183:C:T	30830_SHBG_inst_mean__RINT	IMP	0.0398623	0.0324941	0.0472305	2.87E-26	0.280816	IMP, WES, WGS	THOP1	ENSG00000172009	3_prime_UTR
19:29803809:G:A	23105_Basal_metabolic_rate_inst_mean__RINT	WGS	0.0172777	0.0125064	0.0220489	1.27E-12	0.331651	IMP, WES, WGS			intergenic
19:29813576:T:C	4079_Diastolic_blood_pressure_automated_reading_inst_mean__RINT	WGS	0.0265403	0.0191649	0.0339156	1.75E-12	0.402299	IMP, WES, WGS	CCNE1	ENSG00000105173	intronic
19:3094217:C:G	30680_Calcium_inst_mean__RINT	WGS	-0.0708232	-0.081496	-0.0601504	1.13E-38	0.146423	IMP, WES, WGS	G11	ENSG00000088256	upstream
19:3179886:G:T	30000_White_blood_cell_leukocyte_count_inst_mean__RINT	IMP	-0.240832	-0.2833	-0.198363	1.06E-28	0.00698703	IMP, WES, WGS	S1PR4	ENSG00000125910	missense
19:3179886:G:T	30140_Neutrophill_count_inst_mean__RINT	IMP	-0.251645	-0.294198	-0.209092	4.60E-31	0.00698156	IMP, WES, WGS	S1PR4	ENSG00000125910	missense
19:32582525:G:A	30750_Glycated_haemoglobin_HbA1c_inst_mean__RINT	IMP	-0.0283823	-0.0357371	-0.0210275	3.92E-14	0.292991	IMP, WES, WGS	PDCD5	ENSG00000105185	intronic
19:32813807:T:C	30880_Urate_inst_mean__RINT	WES	0.0224962	0.0162754	0.0287169	1.36E-12	0.326307	IMP, WES, WGS	TDRD12	ENSG00000173809	intronic
19:32867449:T:C	30700_Creatinine_inst_mean__RINT	IMP	-0.0311287	-0.0370301	-0.0252274	4.72E-25	0.398493	IMP, WES, WGS	SLC7A9	ENSG00000021488	intronic
19:32867449:T:C	30720_Cystatin_C_inst_mean__RINT	IMP	-0.0297929	-0.0362143	-0.0233716	9.59E-20	0.398436	IMP, WES, WGS	SLC7A9	ENSG00000021488	intronic
19:33027017:G:T	30610_Alkaline_phosphatase_inst_mean__RINT	WGS	0.0473212	0.0363309	0.0583116	3.20E-17	0.0979883	IMP, WES, WGS	RHPN2	ENSG00000131941	intronic
19:33063203:T:A	3146_Speed_of_sound_through_heel_inst_mean__RINT	WGS	0.0875405	0.0725266	0.102554	3.04E-30	0.0947446	IMP, WES, WGS	RHPN2	ENSG00000131941	intronic
19:33063203:T:A	3148_Heel_bone_mineral_density_BMD_inst_mean__RINT	WGS	0.09695	0.0820923	0.111808	1.88E-37	0.0947267	IMP, WES, WGS	RHPN2	ENSG00000131941	intronic
19:33235671:G:A	RGC_AllergicDiseaseCases_vs_AllergicDiseaseControls__BIN	WGS	0.849923	0.814832	0.886525	4.07E-14	0.0677452	IMP, WGS			intergenic
19:33260946:G:C	30130_Monocyte_count_inst_mean__RINT	IMP	-0.0863384	-0.106544	-0.0661329	5.52E-17	0.0298347	IMP, WGS			intergenic
19:33263642:C:T	30040_Mean_corpuscular_volume_inst_mean__RINT	IMP	-0.0918259	-0.104022	-0.0796294	2.80E-49	0.0811648	IMP, WGS			intergenic
19:33263642:C:T	30050_Mean_corpuscular_haemoglobin_inst_mean__RINT	IMP	-0.0879844	-0.100099	-0.07587	5.57E-46	0.0811617	IMP, WGS			intergenic
19:33263642:C:T	30220_Basophill_percentage_inst_mean__RINT	IMP	-0.0955395	-0.109065	-0.0820145	1.36E-43	0.0811845	IMP, WGS			intergenic
19:33263642:C:T	30260_Mean_reticulocyte_volume_inst_mean__RINT	IMP	-0.0835372	-0.0963538	-0.0707206	2.27E-37	0.0811726	IMP, WGS			intergenic
19:33263642:C:T	30010_Red_blood_cell_erythrocyte_count_inst_mean__RINT	WGS	0.0777831	0.0669047	0.0886615	1.28E-44	0.0811258	IMP, WGS			intergenic
19:33396254:A:C	30650_Aspartate_aminotransferase_inst_mean__RINT	IMP	-0.0245584	-0.0314236	-0.0176931	2.36E-12	0.49667	IMP, WGS	PEPD	ENSG00000124299	intronic
19:33396254:A:C	30730_Gamma_glutamyltransferase_inst_mean__RINT	WGS	-0.0329867	-0.0395621	-0.0264113	8.15E-23	0.496568	IMP, WGS	PEPD	ENSG00000124299	intronic
19:33396499:T:C	30600_Albumin_inst_mean__RINT	IMP	-0.0372877	-0.0453718	-0.0292035	1.56E-19	0.686773	IMP, WGS	PEPD	ENSG00000124299	intronic
19:3457060:G:A	50_Standing_height_inst_mean__RINT	WGS	0.0242756	0.0189545	0.0295968	3.84E-19	0.228983	IMP, WES, WGS	NFIC	ENSG00000141905	intronic
19:35058218:C:T	30600_Albumin_inst_mean__RINT	IMP	0.0841978	0.0742356	0.0941599	1.24E-61	0.171864	IMP, WES, WGS	HPN	ENSG00000105707	intronic
19:35058218:C:T	30680_Calcium_inst_mean__RINT	IMP	0.0496907	0.0396396	0.0597417	3.33E-22	0.171869	IMP, WES, WGS	HPN	ENSG00000105707	intronic
19:35063575:G:A	30860_Total_protein_inst_mean__RINT	IMP	0.0546622	0.0447847	0.0645397	2.07E-27	0.177747	IMP, WES, WGS	HPN	ENSG00000105707	intronic
19:35065736:T:C	30830_SHBG_inst_mean__RINT	IMP	0.050632	0.041158	0.0601059	1.13E-25	0.849856	IMP, WES, WGS	HPN	ENSG00000105707	intronic
19:37881537:T:C	30700_Creatinine_inst_mean__RINT	WGS	-0.0236733	-0.0296396	-0.0177071	7.43E-15	0.367793	IMP, WES, WGS	WDR87	ENSG00000171804	downstream
19:37881537:T:C	30720_Cystatin_C_inst_mean__RINT	WGS	-0.0240912	-0.0305833	-0.0175992	3.51E-13	0.367808	IMP, WES, WGS	WDR87	ENSG00000171804	downstream
19:38320104:C:G	30680_Calcium_inst_mean__RINT	WES	-0.112235	-0.135318	-0.0891518	1.58E-21	0.0273213	IMP, WES, WGS	KCNK6	ENSG00000099337	missense
19:38410993:C:T	30220_Basophill_percentage_inst_mean__RINT	WES	0.085454	0.0633782	0.10753	3.28E-14	0.0286905	IMP, WES, WGS	RASGRP4	ENSG00000171777	missense
19:38711176:T:C	30080_Platelet_count_inst_mean__RINT	WES	0.0499733	0.0362746	0.063672	8.68E-13	0.0623343	IMP, WES, WGS	ACTN4	ENSG00000130402	intronic
19:39730467:C:G	30150_Eosinophill_count_inst_mean__RINT	WGS	0.053563	0.0461714	0.0609546	8.80E-46	0.664374	IMP, WES, WGS	CLC	ENSG00000105205	downstream
19:4060709:C:G	30010_Red_blood_cell_erythrocyte_count_inst_mean__RINT	WGS	0.0364774	0.028931	0.0440239	2.70E-21	0.193038	IMP, WES, WGS	ZBTB7A	ENSG00000178951	intronic
19:40799233:G:T	30010_Red_blood_cell_erythrocyte_count_inst_mean__RINT	IMP	-0.0726508	-0.0917605	-0.0535411	9.24E-14	0.0253069	IMP, WGS	EGLN2	ENSG00000269858	5_prime_UTR
19:40799233:G:T	30020_Haemoglobin_concentration_inst_mean__RINT	IMP	-0.0731837	-0.0912239	-0.0551434	1.85E-15	0.0253071	IMP, WES, WGS	EGLN2	ENSG00000269858	5_prime_UTR
19:40799233:G:T	30030_Haematocrit_percentage_inst_mean__RINT	IMP	-0.0796605	-0.0983099	-0.0610111	5.67E-17	0.0253069	IMP, WES, WGS	EGLN2	ENSG00000269858	5_prime_UTR
19:40848628:A:T	30610_Alkaline_phosphatase_inst_mean__RINT	WES	0.126098	0.106409	0.145787	3.85E-36	0.0281823	IMP, WES, WGS	CYP2A6	ENSG00000255974	missense
19:41439999:G:C	50_Standing_height_inst_mean__RINT	WES	0.0201543	0.0155786	0.02473	5.98E-18	0.392323	IMP, WES, WGS	DMAC2	ENSG00000105341	upstream
19:43648948:A:G	30000_White_blood_cell_leukocyte_count_inst_mean__RINT	IMP	-0.0520685	-0.0617844	-0.0423527	8.31E-26	0.154692	IMP, WES, WGS	PLAUR	ENSG00000011422	missense
19:43648948:A:G	30140_Neutrophill_count_inst_mean__RINT	IMP	-0.0601314	-0.0698622	-0.0504006	9.17E-34	0.154696	IMP, WES, WGS	PLAUR	ENSG00000011422	missense
19:4366222:A:G	30040_Mean_corpuscular_volume_inst_mean__RINT	IMP	-0.0619704	-0.0692476	-0.0546931	1.54E-62	0.296229	IMP, WES, WGS	SH3GL1	ENSG00000141985	intronic
19:43764578:TGTC:T	30010_Red_blood_cell_erythrocyte_count_inst_mean__RINT	IMP	0.027615	0.0203269	0.0349032	1.12E-13	0.215856	IMP, WES, WGS	KCNN4	ENSG00000104783	downstream
19:43777746:G:A	30130_Monocyte_count_inst_mean__RINT	WGS	-0.0394304	-0.0464491	-0.0324117	3.39E-28	0.375361	IMP, WES, WGS	KCNN4	ENSG00000104783	intronic
19:4454086:C:T	30260_Mean_reticulocyte_volume_inst_mean__RINT	WGS	-0.050135	-0.057947	-0.0423231	2.77E-36	0.275493	IMP, WES, WGS	UBXN6	ENSG00000167671	missense
19:44728555:G:A	30640_Apolipoprotein_B_inst_mean__RINT	WGS	-0.242734	-0.255348	-0.23012	2.23E-307	0.0884622	IMP, WES, WGS			intergenic
19:44728895:G:A	30780_LDL_direct_inst_mean__RINT	WGS	-0.327282	-0.344372	-0.310193	2.23E-307	0.0455751	IMP, WES, WGS			intergenic
19:44879418:G:A	30690_Cholesterol_inst_mean__RINT	WGS	-0.320906	-0.337128	-0.304684	2.23E-307	0.0486567	IMP, WES, WGS	NECTIN2	ENSG00000130202	intronic
19:44883210:G:GTAA	30710_C_reactive_protein_inst_mean__RINT	WGS	-0.197933	-0.207922	-0.187943	2.23E-307	0.147665	IMP, WES, WGS	NECTIN2	ENSG00000130202	intronic
19:44908684:T:C	30620_Alanine_aminotransferase_inst_mean__RINT	IMP	-0.0455919	-0.0550173	-0.0361665	2.53E-21	0.153806	IMP, WES, WGS	APOE	ENSG00000130203	missense
19:44908684:T:C	30630_Apolipoprotein_A_inst_mean__RINT	WES	-0.105944	-0.115298	-0.0965902	3.55E-109	0.154454	IMP, WES, WGS	APOE	ENSG00000130203	missense
19:44908684:T:C	30760_HDL_cholesterol_inst_mean__RINT	WES	-0.075859	-0.0849138	-0.0668042	1.37E-60	0.154294	IMP, WES, WGS	APOE	ENSG00000130203	missense
19:44908822:C:T	30660_Direct_bilirubin_inst_mean__RINT	IMP	0.0661964	0.0540861	0.0783067	8.81E-27	0.0816629	IMP, WES, WGS	APOE	ENSG00000130203	missense
19:44909976:G:T	RGC_LipidLowering_Med__BIN	IMP	0.680364	0.651744	0.710241	4.64E-69	0.0793346	IMP, WES, WGS	APOC1	ENSG00000130208	upstream
19:44909976:G:T	30790_Lipoprotein_A_inst_mean__RINT	WGS	-0.145352	-0.156813	-0.133891	2.21E-136	0.0792476	IMP, WES, WGS	APOC1	ENSG00000130208	upstream
19:44913484:C:T	30870_Triglycerides_inst_mean__RINT	IMP	0.0877828	0.0796781	0.0958874	5.20E-100	0.236057	IMP, WES, WGS	APOC1	ENSG00000130208	upstream
19:44927023:C:G	30610_Alkaline_phosphatase_inst_mean__RINT	IMP	-0.06153	-0.0685049	-0.0545552	5.57E-67	0.523569	IMP, WES, WGS			intergenic
19:4502189:T:C	30020_Haemoglobin_concentration_inst_mean__RINT	WGS	0.0206578	0.0150075	0.0263082	7.74E-13	0.57323	IMP, WGS	HDGFL2	ENSG00000167674	3_prime_UTR
19:4502189:T:C	30050_Mean_corpuscular_haemoglobin_inst_mean__RINT	WGS	0.0667334	0.0600726	0.0733942	7.53E-86	0.57323	IMP, WES, WGS	HDGFL2	ENSG00000167674	3_prime_UTR
19:45212934:G:C	30080_Platelet_count_inst_mean__RINT	WGS	-0.0409044	-0.0477786	-0.0340302	1.98E-31	0.381181	IMP, WES, WGS	EXOC3L2	ENSG00000283632	3_prime_UTR
19:45239240:C:T	30000_White_blood_cell_leukocyte_count_inst_mean__RINT	WGS	-0.0407102	-0.0487221	-0.0326983	2.30E-23	0.259061	IMP, WGS	EXOC3L2	ENSG00000283632	intronic
19:45239240:C:T	30130_Monocyte_count_inst_mean__RINT	WGS	-0.0489649	-0.0567207	-0.041209	3.62E-35	0.259076	IMP, WES, WGS	EXOC3L2	ENSG00000283632	intronic
19:45239240:C:T	30150_Eosinophill_count_inst_mean__RINT	WGS	-0.029026	-0.0369989	-0.0210531	9.65E-13	0.259076	IMP, WGS	EXOC3L2	ENSG00000283632	intronic
19:45241794:C:CCA	30140_Neutrophill_count_inst_mean__RINT	IMP	-0.0391163	-0.0472172	-0.0310155	2.96E-21	0.257438	IMP, WGS	EXOC3L2	ENSG00000283632	intronic
19:45654602:G:A	30750_Glycated_haemoglobin_HbA1c_inst_mean__RINT	IMP	-0.0254291	-0.0322082	-0.0186499	1.95E-13	0.430515	IMP, WGS			intergenic
19:45676926:C:T	30670_Urea_inst_mean__RINT	WES	-0.0436477	-0.0524637	-0.0348317	2.91E-22	0.193525	IMP, WES, WGS	GIPR	ENSG00000010310	intronic
19:45735297:T:C	30010_Red_blood_cell_erythrocyte_count_inst_mean__RINT	WGS	-0.0215803	-0.0275345	-0.0156261	1.21E-12	0.45947	IMP, WES, WGS	BHMG1	ENSG00000237452	intronic
19:45791965:A:G	30640_Apolipoprotein_B_inst_mean__RINT	IMP	-0.147262	-0.176166	-0.118357	1.77E-23	0.0156295	IMP, WES, WGS	DMWD	ENSG00000185800	intronic
19:45791965:A:G	30780_LDL_direct_inst_mean__RINT	IMP	-0.120669	-0.149424	-0.0919144	1.95E-16	0.0156526	IMP, WES, WGS	DMWD	ENSG00000185800	intronic
19:45881572:C:T	30830_SHBG_inst_mean__RINT	IMP	0.0504668	0.0403174	0.0606162	1.92E-22	0.119195	IMP, WES, WGS	IRF2BP1	ENSG00000170604	downstream
19:47068681:G:A	23106_Impedance_of_whole_body_inst_mean__RINT	IMP	-0.021129	-0.0269044	-0.0153535	7.48E-13	0.675628	IMP, WGS	ZC3H4	ENSG00000130749	intronic
19:47871693:C:A	30890_Vitamin_D_inst_mean__RINT	IMP	0.0600454	0.05013	0.0699608	1.71E-32	0.164683	IMP, WES, WGS	SULT2A1	ENSG00000105398	intronic
19:48629610:G:C	30260_Mean_reticulocyte_volume_inst_mean__RINT	WGS	0.11634	0.0848896	0.147791	4.16E-13	0.0124978	IMP, WES, WGS	SPHK2	ENSG00000063176	missense
19:48702851:C:G	30780_LDL_direct_inst_mean__RINT	WGS	0.0284387	0.0212691	0.0356082	7.58E-15	0.507752	IMP, WES, WGS	FUT2	ENSG00000176920	intronic
19:48703160:A:G	30610_Alkaline_phosphatase_inst_mean__RINT	WES	-0.116971	-0.123536	-0.110406	3.47E-267	0.507676	IMP, WES, WGS	FUT2	ENSG00000176920	synonymous
19:48710027:G:A	30670_Urea_inst_mean__RINT	WGS	-0.0392097	-0.0462213	-0.0321981	5.93E-28	0.531268	IMP, WES, WGS	FUT2	ENSG00000176920	downstream
19:48714854:G:T	30640_Apolipoprotein_B_inst_mean__RINT	IMP	0.0287527	0.0214806	0.0360249	9.24E-15	0.545583	IMP, WES, WGS	MAMSTR	ENSG00000176909	synonymous
19:48714854:G:T	30690_Cholesterol_inst_mean__RINT	IMP	0.0286619	0.0215739	0.0357498	2.27E-15	0.545599	IMP, WES, WGS	MAMSTR	ENSG00000176909	synonymous
19:48724186:C:T	30730_Gamma_glutamyltransferase_inst_mean__RINT	WGS	0.0448208	0.0382037	0.051438	3.20E-40	0.536364	IMP, WES, WGS	RASIP1	ENSG00000105538	intronic
19:48756272:A:G	30870_Triglycerides_inst_mean__RINT	WES	-0.0242838	-0.031164	-0.0174035	4.59E-12	0.551856	IMP, WES, WGS	FGF21	ENSG00000105550	synonymous
19:48760220:G:C	30770_IGF_1_inst_mean__RINT	WGS	0.0286918	0.0216961	0.0356874	9.09E-16	0.603731	IMP, WES, WGS	FUT1	ENSG00000174951	upstream
19:49465749:C:G	30880_Urate_inst_mean__RINT	WGS	0.467655	0.379003	0.556306	4.68E-25	0.00111153	IMP, WES, WGS	ALDH16A1	ENSG00000161618	missense
19:49513491:C:T	30830_SHBG_inst_mean__RINT	WES	0.04617	0.0342776	0.0580623	2.76E-14	0.0821641	IMP, WES, WGS	FCGRT	ENSG00000104870	intronic
19:49514281:G:C	30680_Calcium_inst_mean__RINT	IMP	-0.165394	-0.207232	-0.123556	9.32E-15	0.00825037	IMP, WES, WGS	FCGRT	ENSG00000104870	missense
19:49525049:CCTGCTG:C	30600_Albumin_inst_mean__RINT	IMP	-0.071724	-0.0803588	-0.0630892	1.36E-59	0.253806	IMP, WES, WGS	FCGRT	ENSG00000104870	intronic
19:49525049:CCTGCTG:C	30860_Total_protein_inst_mean__RINT	IMP	-0.0694256	-0.0781075	-0.0607436	2.31E-55	0.253709	IMP, WES, WGS	FCGRT	ENSG00000104870	intronic
19:4954443:G:A	50_Standing_height_inst_mean__RINT	WGS	-0.0305592	-0.0361793	-0.0249392	1.61E-26	0.198763	IMP, WES, WGS	UHRF1	ENSG00000276043	missense
19:4987475:G:A	30770_IGF_1_inst_mean__RINT	WGS	-0.033874	-0.041326	-0.026422	5.14E-19	0.300023	IMP, WES, WGS	KDM4B	ENSG00000127663	intronic
19:51233128:G:C	30000_White_blood_cell_leukocyte_count_inst_mean__RINT	WGS	-0.0285062	-0.0359761	-0.0210363	7.46E-14	0.33114	IMP, WES, WGS	CD33	ENSG00000105383	intronic
19:51628767:CGT:C	30150_Eosinophill_count_inst_mean__RINT	IMP	-0.0272063	-0.0349069	-0.0195056	4.37E-12	0.311447	IMP	AC018755.2	ENSG00000268500	intronic
19:53824615:T:G	30130_Monocyte_count_inst_mean__RINT	IMP	-0.0660639	-0.0744999	-0.0576279	3.60E-53	0.208928	IMP, WES, WGS	NLRP12	ENSG00000142405	upstream
19:54173495:T:C	30610_Alkaline_phosphatase_inst_mean__RINT	WGS	-0.0438329	-0.0504139	-0.0372519	6.00E-39	0.559731	IMP, WES, WGS	MBOAT7	ENSG00000125505	3_prime_UTR
19:54297564:G:A	30630_Apolipoprotein_A_inst_mean__RINT	IMP	-0.0416909	-0.0499583	-0.0334235	4.90E-23	0.755284	IMP, WES, WGS			intergenic
19:54297564:G:A	30760_HDL_cholesterol_inst_mean__RINT	IMP	-0.0461221	-0.0541194	-0.0381249	1.26E-29	0.755034	IMP, WES, WGS			intergenic
19:55014977:T:G	30250_Reticulocyte_count_inst_mean__RINT	IMP	0.0348182	0.0251379	0.0444985	1.79E-12	0.836619	IMP, WES, WGS	GP6	ENSG00000088053	missense
19:55322092:C:T	3581_Age_at_menopause_last_menstrual_period_inst_mean__RINT	WGS	-0.0881589	-0.101	-0.0753183	2.82E-41	0.361245	IMP, WES, WGS	TMEM150B	ENSG00000180061	intronic
19:55368304:C:T	50_Standing_height_inst_mean__RINT	IMP	-0.08381	-0.0990153	-0.0686046	3.33E-27	0.0221545	IMP, WES, WGS	IL11	ENSG00000095752	missense
19:5828053:G:C	30650_Aspartate_aminotransferase_inst_mean__RINT	WGS	-0.0596546	-0.0765735	-0.0427357	4.82E-12	0.0431186	IMP, WES, WGS	NRTN	ENSG00000171119	synonymous
19:6675978:A:G	30130_Monocyte_count_inst_mean__RINT	IMP	0.0469723	0.0369692	0.0569754	3.46E-20	0.855713	IMP, WES, WGS	C3	ENSG00000125730	downstream
19:6802560:C:T	30080_Platelet_count_inst_mean__RINT	IMP	-0.115992	-0.147135	-0.0848483	2.88E-13	0.0118888	IMP, WGS	VAV1	ENSG00000141968	intronic
19:7183915:C:T	50_Standing_height_inst_mean__RINT	IMP	0.018211	0.0130694	0.0233526	3.87E-12	0.256857	IMP, WGS	INSR	ENSG00000171105	intronic
19:7188968:A:G	30880_Urate_inst_mean__RINT	WGS	-0.0248743	-0.0314235	-0.0183251	9.76E-14	0.713624	IMP, WGS	INSR	ENSG00000171105	intronic
19:7223774:C:T	30830_SHBG_inst_mean__RINT	IMP	-0.0284911	-0.0351495	-0.0218326	5.01E-17	0.426098	IMP, WGS	INSR	ENSG00000171105	intronic
19:7257979:C:G	4080_Systolic_blood_pressure_automated_reading_inst_mean__RINT	WGS	-0.0425655	-0.0527808	-0.0323503	3.16E-16	0.128072	IMP, WGS	INSR	ENSG00000171105	intronic
19:7762944:G:A	30000_White_blood_cell_leukocyte_count_inst_mean__RINT	IMP	-0.0350905	-0.0449452	-0.0252359	2.97E-12	0.152485	IMP, WGS	CLEC4M	ENSG00000104938	upstream
19:7762944:G:A	30140_Neutrophill_count_inst_mean__RINT	IMP	-0.0357475	-0.0456189	-0.0258761	1.27E-12	0.152496	IMP, WGS	CLEC4M	ENSG00000104938	upstream
19:807442:G:C	30010_Red_blood_cell_erythrocyte_count_inst_mean__RINT	IMP	0.0217878	0.0157176	0.0278579	1.99E-12	0.603872	IMP, WGS	PTBP1	ENSG00000011304	intronic
19:807442:G:C	30020_Haemoglobin_concentration_inst_mean__RINT	IMP	0.0271273	0.0213969	0.0328578	1.72E-20	0.603869	IMP, WES, WGS	PTBP1	ENSG00000011304	intronic
19:807442:G:C	30030_Haematocrit_percentage_inst_mean__RINT	IMP	0.0285062	0.0225823	0.0344301	4.05E-21	0.603872	IMP, WES, WGS	PTBP1	ENSG00000011304	intronic
19:807442:G:C	30730_Gamma_glutamyltransferase_inst_mean__RINT	WGS	0.0273111	0.0205936	0.0340286	1.61E-15	0.604123	IMP, WGS	PTBP1	ENSG00000011304	intronic
19:8351814:A:G	30050_Mean_corpuscular_haemoglobin_inst_mean__RINT	WGS	0.0765118	0.0566149	0.0964088	4.81E-14	0.0282215	IMP, WGS			intergenic
19:8364439:G:A	30630_Apolipoprotein_A_inst_mean__RINT	WGS	0.108371	0.0838836	0.132858	4.17E-18	0.0193367	IMP, WES, WGS	ANGPTL4	ENSG00000167772	missense
19:8364439:G:A	30760_HDL_cholesterol_inst_mean__RINT	WGS	0.195469	0.171797	0.219141	6.51E-59	0.0193775	IMP, WES, WGS	ANGPTL4	ENSG00000167772	missense
19:8364439:G:A	30870_Triglycerides_inst_mean__RINT	WGS	-0.222018	-0.246799	-0.197237	5.04E-69	0.0194007	IMP, WES, WGS	ANGPTL4	ENSG00000167772	missense
19:837680:C:G	30220_Basophill_percentage_inst_mean__RINT	WGS	-0.0389789	-0.0473772	-0.0305806	9.31E-20	0.260359	IMP, WGS	PRTN3	ENSG00000196415	upstream
19:8605262:C:T	3062_Forced_vital_capacity_FVC_inst_mean__RINT	WGS	-0.0611156	-0.0746964	-0.0475348	1.14E-18	0.0372675	IMP, WES, WGS	ADAMTS10	ENSG00000142303	missense
19:8605262:C:T	3063_Forced_expiratory_volume_in_1_second_FEV1_inst_mean__RINT	WGS	-0.0516689	-0.0655114	-0.0378263	2.56E-13	0.0372675	IMP, WES, WGS	ADAMTS10	ENSG00000142303	missense
19:8605262:C:T	50_Standing_height_inst_mean__RINT	WGS	-0.0990274	-0.110866	-0.0871884	2.11E-60	0.037311	IMP, WES, WGS	ADAMTS10	ENSG00000142303	missense
19:913048:G:C	30250_Reticulocyte_count_inst_mean__RINT	WGS	-0.0412659	-0.0483363	-0.0341955	2.66E-30	0.529826	IMP, WES, WGS	R3HDM4	ENSG00000198858	intronic
1:101279090:C:G	30120_Lymphocyte_count_inst_mean__RINT	WGS	-0.621946	-0.709658	-0.534235	6.53E-44	0.00161775	IMP, WGS			intergenic
1:10211630:C:G	30080_Platelet_count_inst_mean__RINT	IMP	-0.042391	-0.0528583	-0.0319237	2.06E-15	0.11524	IMP, WES, WGS	KIF1B	ENSG00000054523	5_prime_UTR
1:103068892:C:T	50_Standing_height_inst_mean__RINT	WGS	-0.018882	-0.0234415	-0.0143225	4.79E-16	0.571522	IMP, WES, WGS	COL11A1	ENSG00000060718	intronic
1:107028139:TCTC:T	30830_SHBG_inst_mean__RINT	WGS	0.046466	0.039593	0.053339	4.48E-40	0.350984	IMP, WES, WGS			intergenic
1:107081941:G:A	30850_Testosterone_inst_mean__RINT	WGS	-0.0175683	-0.0225212	-0.0126153	3.60E-12	0.655829	IMP, WES, WGS			intergenic
1:109274570:A:G	30640_Apolipoprotein_B_inst_mean__RINT	WGS	-0.163545	-0.171869	-0.155222	2.23E-307	0.221826	IMP, WES, WGS	CELSR2	ENSG00000143126	3_prime_UTR
1:109274968:G:T	30630_Apolipoprotein_A_inst_mean__RINT	IMP	0.0525985	0.0444666	0.0607304	7.89E-37	0.220528	IMP, WES, WGS	CELSR2	ENSG00000143126	3_prime_UTR
1:109274968:G:T	30760_HDL_cholesterol_inst_mean__RINT	IMP	0.0405889	0.0327138	0.0484641	5.43E-24	0.220659	IMP, WES, WGS	CELSR2	ENSG00000143126	3_prime_UTR
1:109274968:G:T	30770_IGF_1_inst_mean__RINT	WGS	0.0330341	0.0247939	0.0412744	3.93E-15	0.22137	IMP, WGS	CELSR2	ENSG00000143126	3_prime_UTR
1:109274968:G:T	RGC_LipidLowering_Med__BIN	WGS	0.831636	0.809502	0.854376	6.51E-41	0.220302	IMP, WES, WGS	CELSR2	ENSG00000143126	3_prime_UTR
1:109275908:C:T	30690_Cholesterol_inst_mean__RINT	IMP	0.0977889	0.0894937	0.106084	4.11E-118	0.777966	IMP, WES, WGS	CELSR2	ENSG00000143126	downstream
1:109275908:C:T	30780_LDL_direct_inst_mean__RINT	IMP	0.120817	0.112407	0.129227	1.99E-174	0.778001	IMP, WES, WGS	CELSR2	ENSG00000143126	downstream
1:109279175:G:A	30700_Creatinine_inst_mean__RINT	WGS	-0.0273512	-0.0341945	-0.020508	4.74E-15	0.772765	IMP, WES, WGS	CELSR2	ENSG00000143126	downstream
1:109539929:T:G	23124_Arm_fat_mass_left_inst_mean__RINT	WGS	0.0768385	0.0550431	0.098634	4.86E-12	0.025864	IMP, WGS	GPR61	ENSG00000156097	5_prime_UTR
1:109928142:G:A	30130_Monocyte_count_inst_mean__RINT	WGS	0.0342268	0.0247109	0.0437428	1.79E-12	0.149763	IMP, WGS	CSF1	ENSG00000184371	intronic
1:109928142:G:A	30650_Aspartate_aminotransferase_inst_mean__RINT	WGS	-0.0471345	-0.0567366	-0.0375325	6.51E-22	0.149833	IMP, WGS	CSF1	ENSG00000184371	intronic
1:109928142:G:A	30720_Cystatin_C_inst_mean__RINT	WGS	0.03175	0.0229762	0.0405239	1.32E-12	0.149885	IMP, WGS	CSF1	ENSG00000184371	intronic
1:112540817:C:T	30080_Platelet_count_inst_mean__RINT	WGS	0.0322453	0.0255644	0.0389262	3.09E-21	0.47925	IMP, WES, WGS	ST7L	ENSG00000007341	intronic
1:112712834:C:A	30700_Creatinine_inst_mean__RINT	WES	0.0408514	0.0322501	0.0494527	1.29E-20	0.128902	IMP, WES, WGS	PPM1J	ENSG00000155367	missense
1:113834946:A:G	30000_White_blood_cell_leukocyte_count_inst_mean__RINT	WES	0.0480456	0.0363601	0.059731	7.72E-16	0.89969	IMP, WES, WGS	PTPN22	ENSG00000134242	missense
1:113834946:A:G	30120_Lymphocyte_count_inst_mean__RINT	WES	0.0555311	0.0437913	0.0672709	1.85E-20	0.89969	IMP, WES, WGS	PTPN22	ENSG00000134242	missense
1:114521601:A:G	30040_Mean_corpuscular_volume_inst_mean__RINT	IMP	0.0274258	0.02051	0.0343415	7.69E-15	0.371634	IMP, WGS			intergenic
1:114521601:A:G	30050_Mean_corpuscular_haemoglobin_inst_mean__RINT	IMP	0.0269939	0.0201304	0.0338574	1.27E-14	0.371636	IMP, WGS			intergenic
1:117599936:A:C	30750_Glycated_haemoglobin_HbA1c_inst_mean__RINT	WGS	-0.0253707	-0.0325713	-0.0181702	4.99E-12	0.687975	IMP, WGS			intergenic
1:117611355:T:G	30050_Mean_corpuscular_haemoglobin_inst_mean__RINT	WGS	0.036981	0.0298905	0.0440716	1.58E-24	0.316522	IMP, WES, WGS	TENT5C	ENSG00000183508	intronic
1:117612998:G:A	30040_Mean_corpuscular_volume_inst_mean__RINT	WGS	-0.0361034	-0.0440849	-0.0281218	7.61E-19	0.223386	IMP, WES, WGS	TENT5C	ENSG00000183508	intronic
1:117612998:G:A	30080_Platelet_count_inst_mean__RINT	WGS	0.034804	0.0267833	0.0428248	1.82E-17	0.223388	IMP, WES, WGS	TENT5C	ENSG00000183508	intronic
1:117613204:T:TTG	30250_Reticulocyte_count_inst_mean__RINT	IMP	-0.0384867	-0.0480057	-0.0289676	2.29E-15	0.168169	IMP, WES, WGS	TENT5C	ENSG00000183508	intronic
1:11796321:G:A	30260_Mean_reticulocyte_volume_inst_mean__RINT	IMP	0.0267467	0.0193256	0.0341679	1.62E-12	0.338262	IMP, WES, WGS	MTHFR	ENSG00000177000	missense
1:118321979:T:G	50_Standing_height_inst_mean__RINT	IMP	-0.0311164	-0.0362594	-0.0259734	1.95E-32	0.261902	IMP, WGS			intergenic
1:11835618:A:G	4080_Systolic_blood_pressure_automated_reading_inst_mean__RINT	WGS	-0.0372295	-0.0464974	-0.0279616	3.45E-15	0.161947	IMP, WES, WGS	CLCN6	ENSG00000011021	intronic
1:118961220:C:G	23106_Impedance_of_whole_body_inst_mean__RINT	IMP	0.0194931	0.0140182	0.0249679	2.99E-12	0.611328	IMP, WGS	TBX15	ENSG00000092607	intronic
1:119648421:A:T	50_Standing_height_inst_mean__RINT	IMP	-0.0274801	-0.0343179	-0.0206423	3.36E-15	0.127637	IMP, WGS	ZNF697	ENSG00000143067	upstream
1:11982386:C:T	30080_Platelet_count_inst_mean__RINT	WGS	-0.0376904	-0.0444005	-0.0309803	3.46E-28	0.466259	IMP, WES, WGS	MFN2	ENSG00000116688	intronic
1:119942095:T:C	30880_Urate_inst_mean__RINT	WGS	-0.203963	-0.23677	-0.171157	3.71E-34	0.00827554	IMP, WES, WGS	NOTCH2	ENSG00000134250	intronic
1:121062032:A:G	30880_Urate_inst_mean__RINT	WGS	-0.333883	-0.380411	-0.287354	6.28E-45	0.00408792	IMP, WGS			intergenic
1:1327211:C:T	5133_6mm_strong_meridian_right_inst_mean__RINT	WGS	0.145205	0.114539	0.17587	1.68E-20	0.929976	IMP, WES, WGS	CPTP	ENSG00000224051	intronic
1:1385553:G:A	RGC_corneal_power__RINT	WGS	0.119536	0.0908684	0.148203	3.02E-16	0.930156	IMP, WES, WGS	CCNL2	ENSG00000221978	downstream
1:144416517:A:G	30880_Urate_inst_mean__RINT	WGS	-0.428635	-0.478025	-0.379246	6.92E-65	0.00350869	IMP, WGS	NBPF15	ENSG00000266338	downstream
1:145423652:GAC:G	30760_HDL_cholesterol_inst_mean__RINT	IMP	0.386167	0.281647	0.490688	4.44E-13	0.00166284	IMP, WGS			intergenic
1:145531164:C:T	30880_Urate_inst_mean__RINT	WGS	-0.41326	-0.44997	-0.37655	6.98E-108	0.00654362	IMP, WES, WGS			intergenic
1:149073683:T:G	30880_Urate_inst_mean__RINT	WGS	-0.385292	-0.451845	-0.318739	7.70E-30	0.0018477	IMP, WGS	NBPF9	ENSG00000269713	intronic
1:149934520:T:C	50_Standing_height_inst_mean__RINT	IMP	0.0318008	0.0271959	0.0364058	9.70E-42	0.406811	IMP, WES, WGS	MTMR11	ENSG00000014914	missense
1:149934520:T:C	23106_Impedance_of_whole_body_inst_mean__RINT	WES	0.027415	0.0219762	0.0328538	5.11E-23	0.406148	IMP, WES, WGS	MTMR11	ENSG00000014914	missense
1:150023307:G:A	23128_Trunk_fat_mass_inst_mean__RINT	WGS	0.0269755	0.0197293	0.0342216	2.96E-13	0.396429	IMP, WES, WGS			intergenic
1:150611627:G:T	30130_Monocyte_count_inst_mean__RINT	IMP	-0.0611245	-0.0693806	-0.0528685	1.03E-47	0.219656	IMP, WES, WGS			intergenic
1:150611627:G:T	30150_Eosinophill_count_inst_mean__RINT	WGS	-0.0390971	-0.0475249	-0.0306692	9.69E-20	0.220341	IMP, WES, WGS			intergenic
1:150646156:A:C	30750_Glycated_haemoglobin_HbA1c_inst_mean__RINT	IMP	0.028232	0.0208769	0.0355872	5.35E-14	0.709435	IMP, WES, WGS	GOLPH3L	ENSG00000143457	downstream
1:150968149:T:G	30630_Apolipoprotein_A_inst_mean__RINT	IMP	0.03404	0.0258644	0.0422155	3.33E-16	0.220029	IMP, WES, WGS	CERS2	ENSG00000143418	missense
1:150968149:T:G	30700_Creatinine_inst_mean__RINT	WES	-0.0286552	-0.0356336	-0.0216768	8.41E-16	0.21973	IMP, WES, WGS	CERS2	ENSG00000143418	missense
1:151080236:A:C	30680_Calcium_inst_mean__RINT	WGS	0.0514061	0.0383292	0.064483	1.31E-14	0.084157	IMP, WES, WGS	GABPB2	ENSG00000143458	intronic
1:151095922:A:C	50_Standing_height_inst_mean__RINT	WGS	0.044327	0.0322699	0.0563841	5.78E-13	0.0362918	IMP, WGS	GABPB2	ENSG00000143458	intronic
1:151831737:G:A	30730_Gamma_glutamyltransferase_inst_mean__RINT	WGS	0.21932	0.162236	0.276405	5.07E-14	0.00332859	IMP, WES, WGS	RORC	ENSG00000143365	stop_gained
1:152312600:CACTG:C	30890_Vitamin_D_inst_mean__RINT	WES	0.155723	0.131583	0.179862	1.21E-36	0.0235649	IMP, WES, WGS	FLG	ENSG00000143631	frameshift
1:152312600:CACTG:C	RGC_AllergicDiseaseCases_vs_AllergicDiseaseControls__BIN	WES	1.30973	1.22756	1.3974	3.29E-16	0.0235005	IMP, WES, WGS	FLG	ENSG00000143631	frameshift
1:152312600:CACTG:C	RGC_AsthmaCases_vs_AllergicDiseaseControls__BIN	WES	1.35306	1.25305	1.46105	1.18E-14	0.0232249	IMP, WES, WGS	FLG	ENSG00000143631	frameshift
1:152312600:CACTG:C	RGC_ChildhoodAsthmaCases_vs_AllergicDiseaseControls__BIN	WES	1.77312	1.58382	1.98505	2.71E-23	0.0230666	IMP, WES, WGS	FLG	ENSG00000143631	frameshift
1:152313385:G:A	RGC_AtopicDermatitis__BIN	WES	2.05395	1.83529	2.29866	4.95E-36	0.0229592	IMP, WES, WGS	FLG	ENSG00000143631	stop_gained
1:152313385:G:A	3761_Age_hay_fever_rhinitis_or_eczema_diagnosed_inst_mean__RINT	WGS	-0.24926	-0.295818	-0.202703	9.28E-26	0.0270974	IMP, WES, WGS	FLG	ENSG00000143631	stop_gained
1:154318779:G:C	30040_Mean_corpuscular_volume_inst_mean__RINT	WGS	0.0280804	0.0205172	0.0356436	3.42E-13	0.261543	IMP, WGS	AQP10	ENSG00000143595	upstream
1:154454494:A:C	30610_Alkaline_phosphatase_inst_mean__RINT	WES	-0.0386753	-0.0454703	-0.0318803	6.72E-29	0.408025	IMP, WES, WGS	IL6R	ENSG00000160712	missense
1:154455807:A:G	30710_C_reactive_protein_inst_mean__RINT	WGS	-0.0978579	-0.105121	-0.0905948	1.13E-153	0.409018	IMP, WES, WGS	IL6R	ENSG00000160712	intronic
1:154608755:G:C	30830_SHBG_inst_mean__RINT	WGS	0.0256353	0.0190752	0.0321955	1.87E-14	0.477909	IMP, WES, WGS	ADAR	ENSG00000160710	upstream
1:155022502:G:T	23105_Basal_metabolic_rate_inst_mean__RINT	WGS	0.0226806	0.0175671	0.0277942	3.52E-18	0.265766	IMP, WES, WGS	DCST2	ENSG00000163354	intronic
1:155022502:G:T	23106_Impedance_of_whole_body_inst_mean__RINT	WGS	-0.0277045	-0.0337487	-0.0216604	2.61E-19	0.265747	IMP, WES, WGS	DCST2	ENSG00000163354	intronic
1:155060832:G:A	30600_Albumin_inst_mean__RINT	WGS	0.0466075	0.036601	0.0566141	6.92E-20	0.166566	IMP, WES, WGS	ADAM15	ENSG00000143537	splice_region
1:155134221:G:A	30730_Gamma_glutamyltransferase_inst_mean__RINT	WGS	-0.0504431	-0.0571492	-0.043737	3.42E-49	0.408209	IMP, WES, WGS	EF1	ENSG00000169242	3_prime_UTR
1:155158918:G:T	30620_Alanine_aminotransferase_inst_mean__RINT	WGS	-0.02564	-0.0325497	-0.0187303	3.52E-13	0.40197	IMP, WES, WGS			intergenic
1:155194689:A:C	30680_Calcium_inst_mean__RINT	WGS	-0.0273541	-0.034915	-0.0197932	1.33E-12	0.541172	IMP, WES, WGS	MUC1	ENSG00000185499	upstream
1:155199564:G:T	30880_Urate_inst_mean__RINT	WGS	-0.0377907	-0.043783	-0.0317983	4.27E-35	0.423855	IMP, WES, WGS	THBS3	ENSG00000169231	intronic
1:155208991:T:A	30020_Haemoglobin_concentration_inst_mean__RINT	WES	-0.0209997	-0.0267285	-0.0152709	6.75E-13	0.398061	IMP, WES, WGS	MTX1	ENSG00000173171	upstream
1:155208991:T:A	30030_Haematocrit_percentage_inst_mean__RINT	WES	-0.024824	-0.0307477	-0.0189002	2.15E-16	0.398062	IMP, WES, WGS	MTX1	ENSG00000173171	upstream
1:155215184:G:A	30670_Urea_inst_mean__RINT	IMP	0.0430474	0.0359117	0.0501831	2.94E-32	0.396885	IMP, WES, WGS	MTX1	ENSG00000173171	downstream
1:155539771:T:C	30250_Reticulocyte_count_inst_mean__RINT	IMP	0.0587861	0.0448674	0.0727049	1.25E-16	0.0706516	IMP, WES, WGS	ASH1L	ENSG00000116539	intronic
1:156899922:G:A	30080_Platelet_count_inst_mean__RINT	IMP	0.0446929	0.0326223	0.0567635	3.96E-13	0.0845078	IMP, WGS	PEAR1	ENSG00000187800	intronic
1:158586511:A:G	30040_Mean_corpuscular_volume_inst_mean__RINT	IMP	0.0423876	0.0348877	0.0498876	1.62E-28	0.269305	IMP, WES, WGS			intergenic
1:158617176:A:T	30260_Mean_reticulocyte_volume_inst_mean__RINT	IMP	0.130381	0.122537	0.138225	8.53E-233	0.279363	IMP, WES, WGS	SPTA1	ENSG00000163554	intronic
1:158617176:A:T	30120_Lymphocyte_count_inst_mean__RINT	WGS	0.0285217	0.0206569	0.0363865	1.18E-12	0.279696	IMP, WES, WGS	SPTA1	ENSG00000163554	intronic
1:158626648:G:T	30660_Direct_bilirubin_inst_mean__RINT	WGS	-0.0281338	-0.035622	-0.0206457	1.79E-13	0.264396	IMP, WES, WGS	SPTA1	ENSG00000163554	intronic
1:158638145:T:G	30250_Reticulocyte_count_inst_mean__RINT	WGS	-0.0951434	-0.103159	-0.0871283	9.90E-120	0.267065	IMP, WES, WGS	SPTA1	ENSG00000163554	missense
1:158638145:T:G	30750_Glycated_haemoglobin_HbA1c_inst_mean__RINT	WGS	0.082107	0.0745844	0.0896296	1.57E-101	0.267357	IMP, WES, WGS	SPTA1	ENSG00000163554	missense
1:158642758:T:A	30840_Total_bilirubin_inst_mean__RINT	WES	-0.0324505	-0.0391463	-0.0257547	2.12E-21	0.266953	IMP, WES, WGS	SPTA1	ENSG00000163554	intronic
1:159011420:C:T	3062_Forced_vital_capacity_FVC_inst_mean__RINT	IMP	2.62406	1.91537	3.33274	3.95E-13	3.86E-05	IMP	IFI16	ENSG00000163565	intronic
1:159205564:G:A	30220_Basophill_percentage_inst_mean__RINT	IMP	0.0319067	0.0244437	0.0393697	5.32E-17	0.579872	IMP, WES, WGS	ACKR1	ENSG00000213088	missense
1:159205704:C:T	30000_White_blood_cell_leukocyte_count_inst_mean__RINT	WGS	-0.145996	-0.176757	-0.115235	1.38E-20	0.0131762	IMP, WES, WGS	ACKR1	ENSG00000213088	missense
1:159205704:C:T	30140_Neutrophill_count_inst_mean__RINT	WGS	-0.175903	-0.20674	-0.145066	5.10E-29	0.0131674	IMP, WES, WGS	ACKR1	ENSG00000213088	missense
1:159580815:C:T	30810_Phosphate_inst_mean__RINT	WGS	0.0940496	0.0694764	0.118623	6.31E-14	0.023384	IMP, WES, WGS			intergenic
1:159683809:C:T	30710_C_reactive_protein_inst_mean__RINT	WGS	-0.153062	-0.160424	-0.1457	2.23E-307	0.389269	IMP, WES, WGS			intergenic
1:160822102:T:C	30120_Lymphocyte_count_inst_mean__RINT	IMP	0.032259	0.0250985	0.0394196	1.05E-18	0.423422	IMP, WES, WGS	LY9	ENSG00000122224	intronic
1:161585380:C:T	30730_Gamma_glutamyltransferase_inst_mean__RINT	IMP	0.0338443	0.0243035	0.0433851	3.59E-12	0.154468	IMP, WGS			intergenic
1:161585380:C:T	30860_Total_protein_inst_mean__RINT	IMP	-0.120079	-0.130971	-0.109187	1.52E-103	0.154536	IMP, WES, WGS			intergenic
1:161606054:C:G	30650_Aspartate_aminotransferase_inst_mean__RINT	IMP	0.0374338	0.0300955	0.0447722	1.55E-23	0.569802	IMP, WES, WGS			intergenic
1:16171553:A:G	30830_SHBG_inst_mean__RINT	WGS	0.0236122	0.0169979	0.0302265	2.62E-12	0.572532	IMP, WGS			intergenic
1:16178054:T:C	30650_Aspartate_aminotransferase_inst_mean__RINT	WGS	0.0306083	0.023521	0.0376957	2.57E-17	0.624426	IMP, WES, WGS			intergenic
1:16178825:A:G	30730_Gamma_glutamyltransferase_inst_mean__RINT	IMP	0.0780832	0.0714053	0.0847612	3.12E-116	0.58	IMP, WES, WGS			intergenic
1:16182534:C:T	30620_Alanine_aminotransferase_inst_mean__RINT	WGS	0.0381081	0.0311173	0.0450989	1.21E-26	0.623757	IMP, WES, WGS			intergenic
1:167457240:T:TGACA	RGC_AllergicDiseaseCases_vs_AllergicDiseaseControls__BIN	IMP	0.925945	0.906492	0.945816	1.23E-12	0.395225	IMP, WGS	CD247	ENSG00000198821	intronic
1:169056567:A:G	5256_Corneal_hysteresis_right_inst_mean__RINT	WGS	0.0583416	0.042446	0.0742372	6.31E-13	0.655924	IMP, WGS			intergenic
1:169549811:C:T	RGC_TAG_VTE_CC__BIN	WES	2.37262	2.06889	2.72094	4.20E-35	0.0238446	IMP, WES, WGS	F5	ENSG00000198734	missense
1:16980180:C:G	50_Standing_height_inst_mean__RINT	IMP	0.0278131	0.0233055	0.0323207	1.14E-33	0.521506	IMP, WES, WGS	MFAP2	ENSG00000117122	intronic
1:16981759:T:C	3062_Forced_vital_capacity_FVC_inst_mean__RINT	WGS	0.0257038	0.0205593	0.0308483	1.21E-22	0.520539	IMP, WES, WGS	MFAP2	ENSG00000117122	upstream
1:171980610:T:C	30080_Platelet_count_inst_mean__RINT	WGS	-0.0661343	-0.0745372	-0.0577315	1.10E-53	0.803455	IMP, WES, WGS	DNM3	ENSG00000197959	intronic
1:172294569:C:G	50_Standing_height_inst_mean__RINT	WGS	0.0314983	0.0260069	0.0369896	2.53E-29	0.213508	IMP, WGS	DNM3	ENSG00000197959	intronic
1:172446211:GA:G	30260_Mean_reticulocyte_volume_inst_mean__RINT	IMP	0.0463721	0.039312	0.0534322	6.35E-38	0.494052	IMP, WES, WGS	C1orf105	ENSG00000180999	intronic
1:176552519:G:A	3143_Ankle_spacing_width_inst_mean__RINT	IMP	-0.0872315	-0.110932	-0.063531	5.44E-13	0.0286233	IMP, WGS	PAPPA2	ENSG00000116183	intronic
1:176552519:G:A	50_Standing_height_inst_mean__RINT	WGS	-0.0656816	-0.0792308	-0.0521324	2.07E-21	0.02833	IMP, WGS	PAPPA2	ENSG00000116183	intronic
1:176553229:C:T	30770_IGF_1_inst_mean__RINT	WGS	0.0726823	0.0632225	0.082142	3.01E-51	0.153569	IMP, WES, WGS	PAPPA2	ENSG00000116183	intronic
1:177919890:A:C	23098_Weight_inst_mean__RINT	WGS	0.0424508	0.0347794	0.0501221	2.09E-27	0.203897	IMP, WES, WGS			intergenic
1:177919890:A:C	23099_Body_fat_percentage_inst_mean__RINT	WGS	0.0305117	0.0238359	0.0371875	3.30E-19	0.203928	IMP, WES, WGS			intergenic
1:177919890:A:C	23104_Body_mass_index_BMI_inst_mean__RINT	WGS	0.0505475	0.0418071	0.0592879	8.82E-30	0.203897	IMP, WES, WGS			intergenic
1:177919890:A:C	23116_Leg_fat_mass_left_inst_mean__RINT	WGS	0.0343711	0.0274569	0.0412853	1.97E-22	0.203905	IMP, WES, WGS			intergenic
1:177919890:A:C	23124_Arm_fat_mass_left_inst_mean__RINT	WGS	0.0475448	0.0389427	0.0561469	2.40E-27	0.203912	IMP, WES, WGS			intergenic
1:177919890:A:C	23128_Trunk_fat_mass_inst_mean__RINT	WGS	0.0439928	0.0351785	0.0528072	1.34E-22	0.203893	IMP, WES, WGS			intergenic
1:177919890:A:C	49_Hip_circumference_inst_mean__RINT	WGS	0.0452691	0.0365014	0.0540368	4.52E-24	0.203903	IMP, WES, WGS			intergenic
1:177919890:A:C	RGC_TAG_Obesity__BIN	WGS	1.13582	1.10629	1.16615	2.72E-21	0.203925	IMP, WES, WGS			intergenic
1:177920345:A:G	23105_Basal_metabolic_rate_inst_mean__RINT	WGS	0.0277245	0.0221111	0.0333379	3.66E-22	0.204129	IMP, WES, WGS			intergenic
1:177929986:G:C	23106_Impedance_of_whole_body_inst_mean__RINT	WES	-0.0295631	-0.0361976	-0.0229287	2.47E-18	0.204092	IMP, WES, WGS	SEC16B	ENSG00000120341	intronic
1:177929986:G:C	48_Waist_circumference_inst_mean__RINT	WES	0.0375144	0.0297079	0.0453208	4.57E-21	0.204127	IMP, WES, WGS	SEC16B	ENSG00000120341	intronic
1:178603558:G:A	30730_Gamma_glutamyltransferase_inst_mean__RINT	IMP	-0.023687	-0.0303191	-0.0170549	2.56E-12	0.466513	IMP, WGS			intergenic
1:178649469:C:T	30760_HDL_cholesterol_inst_mean__RINT	IMP	0.0271475	0.020383	0.033912	3.67E-15	0.376471	IMP, WES, WGS			intergenic
1:178661877:G:A	30630_Apolipoprotein_A_inst_mean__RINT	IMP	0.0261168	0.0191223	0.0331113	2.51E-13	0.379359	IMP, WGS			intergenic
1:182151896:G:A	30760_HDL_cholesterol_inst_mean__RINT	WGS	-0.0269775	-0.0338971	-0.0200579	2.15E-14	0.324116	IMP, WGS			intergenic
1:183855735:C:T	30650_Aspartate_aminotransferase_inst_mean__RINT	WGS	0.0340523	0.0254937	0.0426108	6.28E-15	0.201722	IMP, WGS	RGL1	ENSG00000143344	intronic
1:184054395:A:C	50_Standing_height_inst_mean__RINT	WES	0.0326645	0.0279318	0.0373973	1.08E-41	0.345753	IMP, WES, WGS	TSEN15	ENSG00000198860	missense
1:191616163:A:G	50_Standing_height_inst_mean__RINT	IMP	-3.33573	-4.27548	-2.39597	3.48E-12	1.86E-05	IMP			intergenic
1:19383424:A:G	50_Standing_height_inst_mean__RINT	WGS	0.0178601	0.0133235	0.0223967	1.20E-14	0.546858	IMP, WGS	CAPZB	ENSG00000077549	intronic
1:198573897:C:T	30040_Mean_corpuscular_volume_inst_mean__RINT	WGS	0.12995	0.109684	0.150216	3.17E-36	0.0277677	IMP, WES, WGS			intergenic
1:198573897:C:T	30050_Mean_corpuscular_haemoglobin_inst_mean__RINT	WGS	0.121995	0.101882	0.142107	1.36E-32	0.0277679	IMP, WES, WGS			intergenic
1:198573897:C:T	30260_Mean_reticulocyte_volume_inst_mean__RINT	WGS	0.106305	0.0848801	0.127731	2.37E-22	0.0277811	IMP, WES, WGS			intergenic
1:198687277:C:T	30120_Lymphocyte_count_inst_mean__RINT	WGS	-0.0435228	-0.0556295	-0.0314162	1.84E-12	0.0933276	IMP, WGS	PTPRC	ENSG00000081237	intronic
1:198697103:A:G	30150_Eosinophill_count_inst_mean__RINT	WGS	-0.0454355	-0.0556407	-0.0352302	2.64E-18	0.136999	IMP, WGS	PTPRC	ENSG00000081237	intronic
1:199041592:C:T	30010_Red_blood_cell_erythrocyte_count_inst_mean__RINT	WGS	-0.0355419	-0.0421851	-0.0288987	1.00E-25	0.724874	IMP, WES, WGS			intergenic
1:201047168:G:A	30700_Creatinine_inst_mean__RINT	WGS	-0.0320512	-0.041005	-0.0230974	2.28E-12	0.117856	IMP, WES, WGS	CAC1S	ENSG00000081248	missense
1:203312047:G:C	30040_Mean_corpuscular_volume_inst_mean__RINT	WGS	-0.0330326	-0.0396935	-0.0263718	2.48E-22	0.536909	IMP, WGS	BTG2	ENSG00000159388	downstream
1:203312047:G:C	30050_Mean_corpuscular_haemoglobin_inst_mean__RINT	WGS	-0.0284354	-0.0350459	-0.0218249	3.43E-17	0.536909	IMP, WGS	BTG2	ENSG00000159388	downstream
1:203312047:G:C	30260_Mean_reticulocyte_volume_inst_mean__RINT	WGS	-0.0556639	-0.0627084	-0.0486195	4.23E-54	0.537055	IMP, WGS	BTG2	ENSG00000159388	downstream
1:203691653:A:G	30020_Haemoglobin_concentration_inst_mean__RINT	IMP	-0.0352084	-0.0447078	-0.0257091	3.75E-13	0.893106	IMP, WES, WGS	ATP2B4	ENSG00000058668	intronic
1:205171308:G:A	30220_Basophill_percentage_inst_mean__RINT	WGS	-0.0305864	-0.0380176	-0.0231553	7.20E-16	0.439714	IMP, WES, WGS	DSTYK	ENSG00000133059	intronic
1:205247445:G:A	30040_Mean_corpuscular_volume_inst_mean__RINT	IMP	0.037295	0.0304684	0.0441216	9.37E-27	0.392503	IMP, WES, WGS	TMCC2	ENSG00000133069	intronic
1:205247445:G:A	30050_Mean_corpuscular_haemoglobin_inst_mean__RINT	IMP	0.0406565	0.0338815	0.0474314	6.15E-32	0.392502	IMP, WES, WGS	TMCC2	ENSG00000133069	intronic
1:205256329:G:A	30260_Mean_reticulocyte_volume_inst_mean__RINT	IMP	0.0295883	0.0223743	0.0368022	9.07E-16	0.394822	IMP, WES, WGS	TMCC2	ENSG00000133069	intronic
1:205271017:A:G	30080_Platelet_count_inst_mean__RINT	WGS	0.0493353	0.0424745	0.056196	4.13E-45	0.383115	IMP, WES, WGS	TMCC2	ENSG00000133069	intronic
1:20589745:G:A	30260_Mean_reticulocyte_volume_inst_mean__RINT	WGS	0.0362079	0.0286971	0.0437186	3.44E-21	0.326276	IMP, WES, WGS	CDA	ENSG00000158825	intronic
1:205943658:G:T	3064_Peak_expiratory_flow_PEF_inst_mean__RINT	WGS	0.0267585	0.0202843	0.0332327	5.46E-16	0.674966	IMP, WGS	SLC26A9	ENSG00000174502	upstream
1:20794099:C:T	50_Standing_height_inst_mean__RINT	IMP	0.0165705	0.011912	0.0212291	3.13E-12	0.606415	IMP, WES, WGS			intergenic
1:207961542:G:A	102_Pulse_rate_automated_reading_inst_mean__RINT	IMP	-0.0434965	-0.0512353	-0.0357578	3.19E-28	0.354692	IMP, WES, WGS			intergenic
1:207962891:A:G	4194_Pulse_rate_inst_mean__RINT	IMP	0.0449509	0.0327253	0.0571765	5.75E-13	0.621947	IMP, WGS			intergenic
1:211228833:G:A	30260_Mean_reticulocyte_volume_inst_mean__RINT	IMP	0.0445698	0.0344256	0.054714	7.22E-18	0.140855	IMP, WES, WGS			intergenic
1:212377189:C:T	30220_Basophill_percentage_inst_mean__RINT	WGS	-0.0394097	-0.048916	-0.0299033	4.46E-16	0.185285	IMP, WGS	PACC1	ENSG00000065600	intronic
1:213972388:C:G	30740_Glucose_inst_mean__RINT	IMP	0.0300522	0.0221545	0.03795	8.79E-14	0.615552	IMP, WGS			intergenic
1:213977478:G:C	30750_Glycated_haemoglobin_HbA1c_inst_mean__RINT	IMP	0.0883772	0.0702931	0.106461	9.86E-22	0.0353425	IMP, WGS			intergenic
1:214000941:C:T	30010_Red_blood_cell_erythrocyte_count_inst_mean__RINT	IMP	0.0271146	0.0202233	0.0340058	1.24E-14	0.250436	IMP, WGS	PROX1	ENSG00000117707	intronic
1:214000941:C:T	30020_Haemoglobin_concentration_inst_mean__RINT	IMP	0.0300195	0.0235115	0.0365274	1.56E-19	0.250437	IMP, WGS	PROX1	ENSG00000117707	intronic
1:214000941:C:T	30030_Haematocrit_percentage_inst_mean__RINT	IMP	0.0337993	0.0270699	0.0405287	7.26E-23	0.250436	IMP, WGS	PROX1	ENSG00000117707	intronic
1:214147738:G:A	30610_Alkaline_phosphatase_inst_mean__RINT	WGS	-0.0322141	-0.0412724	-0.0231558	3.16E-12	0.83663	IMP, WGS			intergenic
1:214185049:T:C	30830_SHBG_inst_mean__RINT	IMP	-0.0265269	-0.0334207	-0.0196332	4.63E-14	0.637654	IMP, WGS			intergenic
1:21432527:G:A	30610_Alkaline_phosphatase_inst_mean__RINT	WGS	-0.136797	-0.143574	-0.13002	2.23E-307	0.60997	IMP, WES, WGS			intergenic
1:214465053:C:G	50_Standing_height_inst_mean__RINT	IMP	-0.0171401	-0.0218447	-0.0124354	9.30E-13	0.386112	IMP, WGS	PTPN14	ENSG00000152104	intronic
1:21493549:A:G	30810_Phosphate_inst_mean__RINT	WGS	0.102646	0.0950358	0.110256	5.28E-154	0.388793	IMP, WES, WGS			intergenic
1:218425142:C:T	50_Standing_height_inst_mean__RINT	WGS	0.03099	0.025991	0.035989	5.72E-34	0.285473	IMP, WGS	TGFB2	ENSG00000092969	intronic
1:218436912:C:T	3063_Forced_expiratory_volume_in_1_second_FEV1_inst_mean__RINT	WGS	0.0220521	0.0162344	0.0278697	1.09E-13	0.284891	IMP, WGS	TGFB2	ENSG00000092969	intronic
1:218448977:G:A	3062_Forced_vital_capacity_FVC_inst_mean__RINT	WGS	0.0217226	0.0160107	0.0274345	9.07E-14	0.28469	IMP, WGS	TGFB2	ENSG00000092969	downstream
1:219501867:G:T	30600_Albumin_inst_mean__RINT	WGS	0.0293921	0.0217852	0.0369989	3.64E-14	0.594223	IMP, WGS			intergenic
1:219589239:C:A	23099_Body_fat_percentage_inst_mean__RINT	IMP	0.025599	0.0196374	0.0315606	3.89E-17	0.286052	IMP, WGS			intergenic
1:219589239:C:A	23128_Trunk_fat_mass_inst_mean__RINT	IMP	0.0315633	0.0236924	0.0394341	3.85E-15	0.286018	IMP, WGS			intergenic
1:219607456:G:A	49_Hip_circumference_inst_mean__RINT	WGS	0.0399976	0.0321557	0.0478395	1.57E-23	0.28911	IMP, WGS	ZC3H11B	ENSG00000215817	downstream
1:219928157:G:A	30650_Aspartate_aminotransferase_inst_mean__RINT	WGS	0.357566	0.2592	0.455932	1.04E-12	0.00122128	IMP, WES, WGS	SLC30A10	ENSG00000196660	missense
1:220796686:A:G	30690_Cholesterol_inst_mean__RINT	IMP	0.0309443	0.0233836	0.0385049	1.04E-15	0.702979	IMP, WES, WGS	MTARC1	ENSG00000186205	missense
1:220796686:A:G	30780_LDL_direct_inst_mean__RINT	IMP	0.0271885	0.0195233	0.0348538	3.60E-12	0.702991	IMP, WES, WGS	MTARC1	ENSG00000186205	missense
1:220796686:A:G	30760_HDL_cholesterol_inst_mean__RINT	WES	0.0297327	0.0225739	0.0368915	3.94E-16	0.703419	IMP, WES, WGS	MTARC1	ENSG00000186205	missense
1:220796686:A:G	30620_Alanine_aminotransferase_inst_mean__RINT	WGS	0.0354736	0.0280595	0.0428878	6.74E-21	0.70314	IMP, WES, WGS	MTARC1	ENSG00000186205	missense
1:220796686:A:G	30630_Apolipoprotein_A_inst_mean__RINT	WGS	0.032199	0.0248092	0.0395889	1.34E-17	0.703361	IMP, WES, WGS	MTARC1	ENSG00000186205	missense
1:220799001:A:G	30610_Alkaline_phosphatase_inst_mean__RINT	WES	0.0273068	0.0201063	0.0345073	1.06E-13	0.685576	IMP, WES, WGS	MTARC1	ENSG00000186205	intronic
1:220877991:GA:G	30770_IGF_1_inst_mean__RINT	IMP	-0.040094	-0.0480972	-0.0320908	9.33E-23	0.244537	IMP, WES, WGS	HLX	ENSG00000136630	upstream
1:2211079:A:C	50_Standing_height_inst_mean__RINT	WGS	0.0186278	0.013589	0.0236666	4.30E-13	0.275727	IMP, WES, WGS			intergenic
1:221184947:A:G	23106_Impedance_of_whole_body_inst_mean__RINT	IMP	-0.0192484	-0.024696	-0.0138007	4.35E-12	0.583356	IMP, WGS			intergenic
1:22373858:A:G	3146_Speed_of_sound_through_heel_inst_mean__RINT	WGS	0.0690321	0.0574408	0.0806233	1.76E-31	0.176375	IMP, WGS			intergenic
1:22373858:A:G	3148_Heel_bone_mineral_density_BMD_inst_mean__RINT	WGS	0.062541	0.0510753	0.0740067	1.12E-26	0.176393	IMP, WGS			intergenic
1:224364235:CAA:C	30000_White_blood_cell_leukocyte_count_inst_mean__RINT	WGS	-0.0310516	-0.039574	-0.0225292	9.25E-13	0.781876	IMP, WES, WGS	CNIH4	ENSG00000143771	intronic
1:224364235:CAA:C	30140_Neutrophill_count_inst_mean__RINT	WGS	-0.0327318	-0.0412713	-0.0241923	5.80E-14	0.781902	IMP, WES, WGS	CNIH4	ENSG00000143771	intronic
1:22504079:T:G	30610_Alkaline_phosphatase_inst_mean__RINT	WGS	-1.95378	-2.12468	-1.78289	3.32E-111	0.000383602	IMP, WES, WGS	ZBTB40	ENSG00000184677	intronic
1:227739541:A:G	50_Standing_height_inst_mean__RINT	WGS	-0.0337057	-0.0397078	-0.0277037	3.55E-28	0.171399	IMP, WES, WGS	SP47	ENSG00000143740	intronic
1:230157783:C:T	30080_Platelet_count_inst_mean__RINT	WGS	0.025117	0.0182609	0.0319731	6.96E-13	0.607856	IMP, WGS	GALNT2	ENSG00000143641	intronic
1:230161913:C:T	30760_HDL_cholesterol_inst_mean__RINT	IMP	0.0580728	0.051289	0.0648565	3.52E-63	0.607662	IMP, WES, WGS	GALNT2	ENSG00000143641	intronic
1:230164203:T:C	30870_Triglycerides_inst_mean__RINT	IMP	-0.0432122	-0.0503102	-0.0361142	8.04E-33	0.608038	IMP, WES, WGS	GALNT2	ENSG00000143641	intronic
1:230164735:C:T	30630_Apolipoprotein_A_inst_mean__RINT	WGS	0.0579745	0.0502453	0.0657036	6.33E-49	0.743918	IMP, WES, WGS	GALNT2	ENSG00000143641	intronic
1:231422308:G:C	30010_Red_blood_cell_erythrocyte_count_inst_mean__RINT	WGS	0.0918334	0.071086	0.112581	4.12E-18	0.0209238	IMP, WES, WGS	AL445524.2	ENSG00000287856	intronic
1:231422308:G:C	30020_Haemoglobin_concentration_inst_mean__RINT	WGS	0.0931066	0.0735131	0.1127	1.24E-20	0.0209239	IMP, WES, WGS	AL445524.2	ENSG00000287856	intronic
1:231426482:A:G	30030_Haematocrit_percentage_inst_mean__RINT	WGS	0.0971956	0.0769655	0.117426	4.66E-21	0.0210217	IMP, WES, WGS	AL445524.2	ENSG00000287856	intronic
1:23421503:GA:G	30730_Gamma_glutamyltransferase_inst_mean__RINT	WGS	0.0275309	0.0201987	0.034863	1.85E-13	0.718723	IMP, WES, WGS	TCEA3	ENSG00000204219	intronic
1:234712067:T:G	30640_Apolipoprotein_B_inst_mean__RINT	WGS	0.0345288	0.0275891	0.0414685	1.81E-22	0.519475	IMP, WGS			intergenic
1:234712067:T:G	30690_Cholesterol_inst_mean__RINT	WGS	0.0366691	0.0297499	0.0435883	2.84E-25	0.519486	IMP, WGS			intergenic
1:234712067:T:G	30780_LDL_direct_inst_mean__RINT	WGS	0.0348688	0.0278544	0.0418832	1.97E-22	0.519492	IMP, WGS			intergenic
1:234717659:A:G	30840_Total_bilirubin_inst_mean__RINT	IMP	0.0265313	0.0205048	0.0325579	6.21E-18	0.512634	IMP, WGS			intergenic
1:234721929:T:C	30770_IGF_1_inst_mean__RINT	WGS	0.0265533	0.0196879	0.0334187	3.44E-14	0.521389	IMP, WGS			intergenic
1:23514078:T:C	30040_Mean_corpuscular_volume_inst_mean__RINT	WGS	-0.0299308	-0.0366215	-0.0232401	1.82E-18	0.547915	IMP, WES, WGS	E2F2	ENSG00000007968	intronic
1:23514078:T:C	30260_Mean_reticulocyte_volume_inst_mean__RINT	WGS	-0.0312467	-0.0383218	-0.0241717	4.88E-18	0.547884	IMP, WES, WGS	E2F2	ENSG00000007968	intronic
1:23514123:TA:T	30050_Mean_corpuscular_haemoglobin_inst_mean__RINT	IMP	-0.029557	-0.0362608	-0.0228532	5.55E-18	0.529123	IMP, WES, WGS	E2F2	ENSG00000007968	intronic
1:235935148:T:C	30000_White_blood_cell_leukocyte_count_inst_mean__RINT	IMP	-0.0543561	-0.0658645	-0.0428477	2.10E-20	0.88705	IMP, WGS			intergenic
1:235935148:T:C	30140_Neutrophill_count_inst_mean__RINT	IMP	-0.05524	-0.0667714	-0.0437087	6.05E-21	0.887052	IMP, WGS			intergenic
1:235941681:A:T	30130_Monocyte_count_inst_mean__RINT	IMP	-0.0840322	-0.0948809	-0.0731836	4.68E-52	0.880804	IMP, WGS			intergenic
1:235942610:T:C	30220_Basophill_percentage_inst_mean__RINT	WGS	0.105279	0.0933919	0.117166	1.71E-67	0.892316	IMP, WES, WGS			intergenic
1:23871206:A:G	30150_Eosinophill_count_inst_mean__RINT	WGS	0.0274178	0.0203572	0.0344784	2.72E-14	0.569581	IMP, WES, WGS	CNR2	ENSG00000188822	3_prime_UTR
1:240423395:C:T	3146_Speed_of_sound_through_heel_inst_mean__RINT	IMP	0.0862928	0.0750832	0.0975023	1.94E-51	0.192379	IMP, WGS	FMN2	ENSG00000155816	intronic
1:240423395:C:T	3148_Heel_bone_mineral_density_BMD_inst_mean__RINT	IMP	0.0810215	0.0699321	0.0921109	1.64E-46	0.192386	IMP, WGS	FMN2	ENSG00000155816	intronic
1:24170702:C:T	30610_Alkaline_phosphatase_inst_mean__RINT	IMP	-2.1986	-2.57603	-1.82117	3.43E-30	0.000107022	IMP, WES, WGS	IFNLR1	ENSG00000185436	intronic
1:243776774:C:T	30770_IGF_1_inst_mean__RINT	IMP	-0.0330367	-0.0418975	-0.024176	2.72E-13	0.187407	IMP, WES, WGS	AKT3	ENSG00000117020	intronic
1:247442974:T:C	30710_C_reactive_protein_inst_mean__RINT	IMP	-0.0391281	-0.0466067	-0.0316494	1.13E-24	0.371224	IMP, WES, WGS	NLRP3	ENSG00000162711	intronic
1:247556467:G:A	30080_Platelet_count_inst_mean__RINT	IMP	-0.140701	-0.15365	-0.127752	1.23E-100	0.071492	IMP, WES, WGS	GCSAML	ENSG00000169224	splice_donor
1:247874908:G:A	30050_Mean_corpuscular_haemoglobin_inst_mean__RINT	WGS	-0.0312061	-0.0385908	-0.0238214	1.21E-16	0.277004	IMP, WES, WGS	TRIM58	ENSG00000162722	intronic
1:247876149:C:T	30010_Red_blood_cell_erythrocyte_count_inst_mean__RINT	IMP	0.0315308	0.0252183	0.0378433	1.24E-22	0.334156	IMP, WES, WGS	TRIM58	ENSG00000162722	missense
1:247876149:C:T	30040_Mean_corpuscular_volume_inst_mean__RINT	IMP	-0.0519273	-0.0589868	-0.0448679	4.05E-47	0.334156	IMP, WES, WGS	TRIM58	ENSG00000162722	missense
1:247876149:C:T	30260_Mean_reticulocyte_volume_inst_mean__RINT	IMP	-0.0704134	-0.0778766	-0.0629502	2.40E-76	0.334172	IMP, WES, WGS	TRIM58	ENSG00000162722	missense
1:247876802:C:T	30250_Reticulocyte_count_inst_mean__RINT	WGS	0.124005	0.112675	0.135336	4.47E-102	0.109911	IMP, WES, WGS	TRIM58	ENSG00000162722	3_prime_UTR
1:24968082:G:A	30860_Total_protein_inst_mean__RINT	WGS	-0.0351071	-0.0426388	-0.0275755	6.48E-20	0.500077	IMP, WES, WGS			intergenic
1:25215440:T:C	30250_Reticulocyte_count_inst_mean__RINT	WGS	0.0369067	0.027023	0.0467904	2.50E-13	0.848115	IMP, WES, WGS			intergenic
1:25235176:G:A	30040_Mean_corpuscular_volume_inst_mean__RINT	IMP	-0.0334588	-0.0402724	-0.0266452	6.30E-22	0.401967	IMP, WES, WGS	SYF2	ENSG00000117614	upstream
1:25235176:G:A	30260_Mean_reticulocyte_volume_inst_mean__RINT	IMP	-0.0337496	-0.0409561	-0.0265431	4.35E-20	0.401996	IMP, WGS	SYF2	ENSG00000117614	upstream
1:25260641:CA:C	30610_Alkaline_phosphatase_inst_mean__RINT	IMP	-0.978004	-1.20664	-0.749373	5.11E-17	0.000230045	IMP, WGS			intergenic
1:25369344:G:A	30750_Glycated_haemoglobin_HbA1c_inst_mean__RINT	WGS	0.0362757	0.0269445	0.0456069	2.55E-14	0.148636	IMP, WES, WGS	RHCE	ENSG00000188672	intronic
1:25409878:C:T	30080_Platelet_count_inst_mean__RINT	WGS	-0.0368985	-0.0436001	-0.0301969	3.78E-27	0.444025	IMP, WES, WGS	RHCE	ENSG00000188672	intronic
1:25448152:CTT:C	30690_Cholesterol_inst_mean__RINT	IMP	0.0246514	0.0176883	0.0316145	3.95E-12	0.552145	IMP, WES, WGS	MACO1	ENSG00000204178	intronic
1:25495780:A:G	30640_Apolipoprotein_B_inst_mean__RINT	WGS	-0.0286571	-0.0356254	-0.0216889	7.61E-16	0.443278	IMP, WES, WGS	MACO1	ENSG00000204178	intronic
1:26293548:A:G	30610_Alkaline_phosphatase_inst_mean__RINT	IMP	-0.855266	-1.05799	-0.652547	1.35E-16	0.000288133	IMP, WES, WGS	UBXN11	ENSG00000158062	intronic
1:26526216:T:C	50_Standing_height_inst_mean__RINT	WGS	-0.0211248	-0.0263585	-0.015891	2.55E-15	0.245798	IMP, WES, WGS	RPS6KA1	ENSG00000117676	upstream
1:26661155:A:G	30840_Total_bilirubin_inst_mean__RINT	WGS	0.0895173	0.0702417	0.108793	8.85E-20	0.0241082	IMP, WES, WGS			intergenic
1:26695422:G:C	30770_IGF_1_inst_mean__RINT	WGS	-0.121362	-0.144085	-0.0986396	1.21E-25	0.0232133	IMP, WES, WGS	ARID1A	ENSG00000117713	upstream
1:26853597:A:C	30640_Apolipoprotein_B_inst_mean__RINT	IMP	0.0867954	0.0639745	0.109616	9.03E-14	0.0236783	IMP, WES, WGS	ZDHHC18	ENSG00000204160	intronic
1:26853597:A:C	30710_C_reactive_protein_inst_mean__RINT	WGS	-0.0920489	-0.115552	-0.0685455	1.64E-14	0.0237231	IMP, WES, WGS	ZDHHC18	ENSG00000204160	intronic
1:26853597:A:C	30830_SHBG_inst_mean__RINT	WGS	-0.161637	-0.183142	-0.140132	4.03E-49	0.0236924	IMP, WES, WGS	ZDHHC18	ENSG00000204160	intronic
1:27916023:A:G	30080_Platelet_count_inst_mean__RINT	WGS	0.0259782	0.0190817	0.0328747	1.55E-13	0.625057	IMP, WES, WGS	RPA2	ENSG00000117748	upstream
1:29102492:C:T	30260_Mean_reticulocyte_volume_inst_mean__RINT	IMP	-0.0369646	-0.0440103	-0.0299189	8.43E-25	0.495671	IMP, WES, WGS	EPB41	ENSG00000159023	intronic
1:30769039:G:T	30080_Platelet_count_inst_mean__RINT	WGS	0.139644	0.104146	0.175143	1.26E-14	0.00894147	IMP, WGS			intergenic
1:31891214:C:T	50_Standing_height_inst_mean__RINT	IMP	0.0350654	0.0256179	0.0445129	3.47E-13	0.0609159	IMP, WGS			intergenic
1:36478315:C:G	30000_White_blood_cell_leukocyte_count_inst_mean__RINT	WGS	-0.0409972	-0.0481135	-0.0338809	1.45E-29	0.576739	IMP, WES, WGS	CSF3R	ENSG00000119535	intronic
1:36478315:C:G	30140_Neutrophill_count_inst_mean__RINT	WGS	-0.0515075	-0.0586372	-0.0443778	1.63E-45	0.576765	IMP, WES, WGS	CSF3R	ENSG00000119535	intronic
1:37579524:G:C	5133_6mm_strong_meridian_right_inst_mean__RINT	IMP	-0.0804944	-0.096334	-0.0646547	2.28E-23	0.519556	IMP, WES, WGS	GNL2	ENSG00000134697	intronic
1:37625925:G:A	RGC_corneal_power__RINT	IMP	-0.0818611	-0.0968323	-0.06689	8.48E-27	0.433938	IMP, WES, WGS	RSPO1	ENSG00000169218	intronic
1:3774964:A:G	30250_Reticulocyte_count_inst_mean__RINT	WGS	0.0446815	0.0362567	0.0531063	2.62E-25	0.232257	IMP, WES, WGS	SMIM1	ENSG00000235169	intronic
1:3774964:A:G	30750_Glycated_haemoglobin_HbA1c_inst_mean__RINT	WGS	-0.0383935	-0.0463083	-0.0304787	1.95E-21	0.23233	IMP, WES, WGS	SMIM1	ENSG00000235169	intronic
1:37996149:C:T	50_Standing_height_inst_mean__RINT	IMP	-0.0191772	-0.0237663	-0.014588	2.61E-16	0.547049	IMP, WES, WGS	FHL3	ENSG00000183386	downstream
1:39096955:C:T	30750_Glycated_haemoglobin_HbA1c_inst_mean__RINT	WGS	0.0293639	0.0212457	0.0374821	1.35E-12	0.213845	IMP, WES, WGS	MACF1	ENSG00000127603	intronic
1:39337895:G:A	30050_Mean_corpuscular_haemoglobin_inst_mean__RINT	IMP	0.0327752	0.0255889	0.0399615	3.93E-19	0.695946	IMP, WES, WGS	MACF1	ENSG00000127603	intronic
1:39338260:GT:G	30040_Mean_corpuscular_volume_inst_mean__RINT	IMP	-0.0288493	-0.0364789	-0.0212198	1.25E-13	0.254776	IMP, WES, WGS	MACF1	ENSG00000127603	intronic
1:39571175:G:C	30630_Apolipoprotein_A_inst_mean__RINT	IMP	-0.0369207	-0.0449876	-0.0288537	2.96E-19	0.227559	IMP, WES, WGS	PABPC4	ENSG00000090621	intronic
1:39571175:G:C	30760_HDL_cholesterol_inst_mean__RINT	IMP	-0.0407795	-0.048594	-0.032965	1.49E-24	0.227455	IMP, WES, WGS	PABPC4	ENSG00000090621	intronic
1:39575699:G:GA	30830_SHBG_inst_mean__RINT	WES	-0.02774	-0.0354616	-0.0200185	1.91E-12	0.234806	IMP, WES, WGS	PABPC4	ENSG00000090621	intronic
1:41078607:G:T	23105_Basal_metabolic_rate_inst_mean__RINT	IMP	-0.0209457	-0.0257389	-0.0161525	1.08E-17	0.663784	IMP, WES, WGS	SCMH1	ENSG00000010803	intronic
1:41280098:T:C	50_Standing_height_inst_mean__RINT	IMP	0.0289528	0.0234197	0.034486	1.11E-24	0.216823	IMP, WES, WGS			intergenic
1:41887673:A:G	5084_Spherical_power_right_inst_mean__RINT	WGS	0.0571426	0.0411796	0.0731056	2.28E-12	0.320832	IMP, WGS	HIVEP3	ENSG00000127124	intronic
1:42964589:C:T	30260_Mean_reticulocyte_volume_inst_mean__RINT	WGS	0.0431136	0.0344706	0.0517566	1.42E-22	0.208406	IMP, WES, WGS			intergenic
1:42970380:G:A	30680_Calcium_inst_mean__RINT	WGS	0.0350486	0.0273656	0.0427316	3.85E-19	0.406756	IMP, WGS			intergenic
1:44546601:A:C	102_Pulse_rate_automated_reading_inst_mean__RINT	WGS	0.0372461	0.029089	0.0454032	3.57E-19	0.283096	IMP, WGS	RNF220	ENSG00000187147	intronic
1:45392717:A:T	30080_Platelet_count_inst_mean__RINT	WGS	-0.0387478	-0.0464377	-0.0310578	5.31E-23	0.253319	IMP, WES, WGS	TESK2	ENSG00000070759	intronic
1:46031828:T:A	30010_Red_blood_cell_erythrocyte_count_inst_mean__RINT	IMP	-0.0284045	-0.0344081	-0.0224009	1.81E-20	0.435566	IMP, WES, WGS	MAST2	ENSG00000086015	intronic
1:46114771:A:T	30050_Mean_corpuscular_haemoglobin_inst_mean__RINT	WGS	0.0238087	0.0171371	0.0304802	2.66E-12	0.424157	IMP, WGS	P3R3URF-PIK3R3	ENSG00000278139	intronic
1:47213814:G:A	30260_Mean_reticulocyte_volume_inst_mean__RINT	WGS	0.0397879	0.0327156	0.0468602	2.85E-28	0.544755	IMP, WES, WGS	TAL1	ENSG00000162367	downstream
1:47216089:G:A	30040_Mean_corpuscular_volume_inst_mean__RINT	WGS	0.0346495	0.0279596	0.0413394	3.27E-24	0.546663	IMP, WES, WGS	TAL1	ENSG00000162367	downstream
1:47225896:GCAGA:G	30050_Mean_corpuscular_haemoglobin_inst_mean__RINT	WES	0.0246633	0.0180231	0.0313035	3.34E-13	0.546341	IMP, WES, WGS	TAL1	ENSG00000162367	splice_region
1:50821282:T:A	50_Standing_height_inst_mean__RINT	WGS	0.0366133	0.0287336	0.0444929	8.46E-20	0.090167	IMP, WES, WGS	FAF1	ENSG00000185104	intronic
1:51115799:C:T	30680_Calcium_inst_mean__RINT	IMP	0.114723	0.0902034	0.139242	4.71E-20	0.0246991	IMP, WES, WGS	C1orf185	ENSG00000204006	intronic
1:55039974:G:T	30640_Apolipoprotein_B_inst_mean__RINT	WGS	-0.3439	-0.370249	-0.31755	2.52E-144	0.0176265	IMP, WES, WGS	PCSK9	ENSG00000169174	missense
1:55039974:G:T	30690_Cholesterol_inst_mean__RINT	WGS	-0.307411	-0.333694	-0.281127	2.69E-116	0.0176119	IMP, WES, WGS	PCSK9	ENSG00000169174	missense
1:55039974:G:T	30780_LDL_direct_inst_mean__RINT	WGS	-0.342525	-0.369168	-0.315883	4.18E-140	0.0176182	IMP, WES, WGS	PCSK9	ENSG00000169174	missense
1:55039974:G:T	RGC_LipidLowering_Med__BIN	WGS	0.557577	0.508767	0.61107	7.68E-36	0.0174624	IMP, WES, WGS	PCSK9	ENSG00000169174	missense
1:56161616:C:A	30250_Reticulocyte_count_inst_mean__RINT	IMP	0.0341253	0.0267995	0.0414511	6.85E-20	0.388281	IMP, WGS			intergenic
1:62114219:G:T	23098_Weight_inst_mean__RINT	IMP	-0.0389932	-0.0497251	-0.0282612	1.07E-12	0.0953652	IMP, WES, WGS	PATJ	ENSG00000132849	missense
1:62114219:G:T	23124_Arm_fat_mass_left_inst_mean__RINT	IMP	-0.0462664	-0.0583008	-0.034232	4.88E-14	0.0953541	IMP, WES, WGS	PATJ	ENSG00000132849	missense
1:62114219:G:T	23128_Trunk_fat_mass_inst_mean__RINT	IMP	-0.0446412	-0.0569713	-0.032311	1.28E-12	0.0953629	IMP, WES, WGS	PATJ	ENSG00000132849	missense
1:62458187:G:A	30640_Apolipoprotein_B_inst_mean__RINT	WGS	-0.0343154	-0.0416524	-0.0269783	4.88E-20	0.350996	IMP, WES, WGS	DOCK7	ENSG00000116641	intronic
1:62458187:G:A	30690_Cholesterol_inst_mean__RINT	WGS	-0.0569444	-0.0642604	-0.0496285	1.51E-52	0.350917	IMP, WES, WGS	DOCK7	ENSG00000116641	intronic
1:62458187:G:A	30780_LDL_direct_inst_mean__RINT	WGS	-0.042361	-0.0497785	-0.0349436	4.39E-29	0.350874	IMP, WES, WGS	DOCK7	ENSG00000116641	intronic
1:62490191:C:T	30870_Triglycerides_inst_mean__RINT	WGS	0.0837335	0.0765538	0.0909132	1.21E-115	0.646727	IMP, WES, WGS	DOCK7	ENSG00000116641	intronic
1:62694611:C:T	30630_Apolipoprotein_A_inst_mean__RINT	IMP	-0.0438748	-0.0510421	-0.0367076	3.64E-33	0.342753	IMP, WES, WGS			intergenic
1:65018100:T:C	30150_Eosinophill_count_inst_mean__RINT	IMP	0.0437476	0.0320721	0.0554231	2.07E-13	0.890958	IMP, WGS			intergenic
1:65608269:C:T	30000_White_blood_cell_leukocyte_count_inst_mean__RINT	WGS	-0.0404353	-0.0478155	-0.0330551	6.72E-27	0.347169	IMP, WES, WGS	LEPR	ENSG00000116678	intronic
1:65612722:T:C	30610_Alkaline_phosphatase_inst_mean__RINT	WGS	-0.0278673	-0.0347922	-0.0209425	3.09E-15	0.369981	IMP, WES, WGS	LEPR	ENSG00000116678	intronic
1:65641863:G:A	30710_C_reactive_protein_inst_mean__RINT	IMP	-0.12778	-0.135227	-0.120332	6.64E-248	0.367877	IMP, WES, WGS	LEPR	ENSG00000116678	downstream
1:65643762:G:C	30140_Neutrophill_count_inst_mean__RINT	WGS	-0.0412312	-0.0485236	-0.0339389	1.54E-28	0.369301	IMP, WES, WGS	LEPR	ENSG00000116678	downstream
1:65684827:G:A	30050_Mean_corpuscular_haemoglobin_inst_mean__RINT	IMP	-0.0332689	-0.042658	-0.0238798	3.79E-12	0.148764	IMP, WGS			intergenic
1:66518889:G:A	102_Pulse_rate_automated_reading_inst_mean__RINT	IMP	-0.0358205	-0.0448986	-0.0267424	1.05E-14	0.211664	IMP, WGS			intergenic
1:67005160:C:T	30120_Lymphocyte_count_inst_mean__RINT	IMP	-0.0373007	-0.0451175	-0.0294839	8.55E-21	0.70631	IMP, WES, WGS	SLC35D1	ENSG00000116704	intronic
1:68192584:A:C	3146_Speed_of_sound_through_heel_inst_mean__RINT	WGS	-0.0378213	-0.0466515	-0.0289911	4.66E-17	0.504259	IMP, WGS	WLS	ENSG00000116729	intronic
1:68192584:A:C	3148_Heel_bone_mineral_density_BMD_inst_mean__RINT	WGS	-0.0419072	-0.0506433	-0.033171	5.36E-21	0.504309	IMP, WGS	WLS	ENSG00000116729	intronic
1:74803287:A:G	3143_Ankle_spacing_width_inst_mean__RINT	WGS	0.029876	0.0217201	0.038032	6.99E-13	0.629012	IMP, WGS			intergenic
1:7681965:G:C	30080_Platelet_count_inst_mean__RINT	IMP	-0.0245613	-0.0313315	-0.0177912	1.16E-12	0.431294	IMP, WGS	CAMTA1	ENSG00000171735	intronic
1:77979080:C:CGGCCG	30720_Cystatin_C_inst_mean__RINT	IMP	0.0411058	0.031389	0.0508226	1.12E-16	0.120886	IMP, WES, WGS	FUBP1	ENSG00000162613	5_prime_UTR
1:77979080:C:CGGCCG	23105_Basal_metabolic_rate_inst_mean__RINT	WGS	0.03632	0.0294135	0.0432264	6.55E-25	0.121758	IMP, WES, WGS	FUBP1	ENSG00000162613	5_prime_UTR
1:77979080:C:CGGCCG	50_Standing_height_inst_mean__RINT	WGS	0.0314333	0.0245394	0.0383272	4.01E-19	0.121887	IMP, WES, WGS	FUBP1	ENSG00000162613	5_prime_UTR
1:77984833:C:A	23098_Weight_inst_mean__RINT	WGS	0.0441466	0.0347227	0.0535706	4.25E-20	0.121898	IMP, WES, WGS			intergenic
1:77984833:C:A	23124_Arm_fat_mass_left_inst_mean__RINT	WGS	0.0388151	0.028248	0.0493821	6.05E-13	0.121913	IMP, WES, WGS			intergenic
1:77984833:C:A	23128_Trunk_fat_mass_inst_mean__RINT	WGS	0.0393613	0.0285343	0.0501883	1.04E-12	0.121916	IMP, WES, WGS			intergenic
1:81800220:G:A	30730_Gamma_glutamyltransferase_inst_mean__RINT	WGS	-0.0272415	-0.0346983	-0.0197846	8.06E-13	0.267291	IMP, WGS	ADGRL2	ENSG00000117114	upstream
1:8409277:A:G	3148_Heel_bone_mineral_density_BMD_inst_mean__RINT	WGS	-0.0334047	-0.0426409	-0.0241686	1.35E-12	0.341553	IMP, WES, WGS	RERE	ENSG00000142599	intronic
1:8443182:G:A	3146_Speed_of_sound_through_heel_inst_mean__RINT	WGS	-0.0336964	-0.0430161	-0.0243767	1.38E-12	0.344886	IMP, WES, WGS	RERE	ENSG00000142599	intronic
1:87292675:A:C	30150_Eosinophill_count_inst_mean__RINT	WGS	0.0406306	0.0297959	0.0514653	1.98E-13	0.11803	IMP, WGS			intergenic
1:8848153:G:A	30140_Neutrophill_count_inst_mean__RINT	IMP	0.0254407	0.0183158	0.0325656	2.59E-12	0.508533	IMP, WGS			intergenic
1:88678370:A:G	50_Standing_height_inst_mean__RINT	WGS	0.0202317	0.0156855	0.0247779	2.73E-18	0.564919	IMP, WES, WGS			intergenic
1:88681169:A:G	30730_Gamma_glutamyltransferase_inst_mean__RINT	IMP	0.0289203	0.0222524	0.0355881	1.88E-17	0.563524	IMP, WES, WGS	PKN2	ENSG00000065243	upstream
1:91065465:A:G	30710_C_reactive_protein_inst_mean__RINT	WGS	-0.0380796	-0.0470906	-0.0290685	1.21E-16	0.19629	IMP, WGS			intergenic
1:91076960:T:C	30770_IGF_1_inst_mean__RINT	WGS	0.0645046	0.056084	0.0729253	5.95E-51	0.208953	IMP, WGS			intergenic
1:9181780:G:A	30650_Aspartate_aminotransferase_inst_mean__RINT	WGS	-0.0559957	-0.0691319	-0.0428596	6.55E-17	0.0741762	IMP, WGS			intergenic
1:92460097:G:C	30130_Monocyte_count_inst_mean__RINT	WGS	0.382304	0.354668	0.40994	6.84E-162	0.015374	IMP, WES, WGS			intergenic
1:9279408:C:T	50_Standing_height_inst_mean__RINT	WGS	0.0293613	0.0226442	0.0360784	1.06E-17	0.128692	IMP, WGS			intergenic
1:9293148:A:G	30150_Eosinophill_count_inst_mean__RINT	WES	0.0280491	0.0210643	0.0350338	3.53E-15	0.491077	IMP, WES, WGS	SPSB1	ENSG00000171621	intronic
1:93129749:G:C	30150_Eosinophill_count_inst_mean__RINT	WGS	0.0302736	0.022634	0.0379133	8.05E-15	0.701411	IMP, WES, WGS	MTF2	ENSG00000143033	intronic
1:93239236:CT:C	30880_Urate_inst_mean__RINT	WES	-0.0229462	-0.0293208	-0.0165717	1.72E-12	0.352214	IMP, WES, WGS	CCDC18	ENSG00000122483	intronic
1:93355018:G:A	30760_HDL_cholesterol_inst_mean__RINT	IMP	-0.0245457	-0.03136	-0.0177314	1.67E-12	0.629697	IMP, WES, WGS	DR1	ENSG00000117505	intronic
1:93476705:AG:A	30130_Monocyte_count_inst_mean__RINT	IMP	0.15805	0.130655	0.185445	1.20E-29	0.0165582	IMP, WES, WGS	FNBP1L	ENSG00000137942	intronic
1:96018711:C:G	3062_Forced_vital_capacity_FVC_inst_mean__RINT	WGS	-1.933	-2.46631	-1.3997	1.21E-12	2.33E-05	WGS			intergenic
1:97327107:C:T	3062_Forced_vital_capacity_FVC_inst_mean__RINT	WGS	-1.933	-2.46631	-1.3997	1.21E-12	2.33E-05	WGS	DPYD	ENSG00000188641	intronic
1:9940418:A:T	30030_Haematocrit_percentage_inst_mean__RINT	WGS	-0.0972537	-0.124659	-0.0698486	3.52E-12	0.0112602	IMP, WGS	LZIC	ENSG00000162441	intronic
20:10654027:C:T	3146_Speed_of_sound_through_heel_inst_mean__RINT	WGS	-0.0656318	-0.0820717	-0.0491919	5.09E-15	0.0777674	IMP, WES, WGS	JAG1	ENSG00000101384	intronic
20:10654027:C:T	3148_Heel_bone_mineral_density_BMD_inst_mean__RINT	WGS	-0.0698935	-0.0861656	-0.0536215	3.81E-17	0.0777238	IMP, WES, WGS	JAG1	ENSG00000101384	intronic
20:10981537:G:A	4079_Diastolic_blood_pressure_automated_reading_inst_mean__RINT	IMP	0.0275156	0.0199496	0.0350816	1.02E-12	0.370594	IMP, WGS			intergenic
20:17863324:C:A	30640_Apolipoprotein_B_inst_mean__RINT	IMP	-0.0331302	-0.0402592	-0.0260012	8.36E-20	0.61379	IMP, WGS			intergenic
20:17863324:C:A	30690_Cholesterol_inst_mean__RINT	IMP	-0.0263125	-0.0334416	-0.0191834	4.69E-13	0.613867	IMP, WGS			intergenic
20:17863324:C:A	30780_LDL_direct_inst_mean__RINT	IMP	-0.0284094	-0.0356316	-0.0211871	1.26E-14	0.613874	IMP, WGS			intergenic
20:1950058:C:T	30120_Lymphocyte_count_inst_mean__RINT	IMP	-0.0479559	-0.0559996	-0.0399122	1.52E-31	0.261981	IMP, WGS			intergenic
20:1950251:T:C	30080_Platelet_count_inst_mean__RINT	WGS	-0.0366318	-0.0441935	-0.0290701	2.21E-21	0.263018	IMP, WGS			intergenic
20:21249817:C:T	30770_IGF_1_inst_mean__RINT	WGS	-0.0472135	-0.054479	-0.0399481	3.71E-37	0.66897	IMP, WES, WGS	KIZ	ENSG00000088970	downstream
20:23424141:C:G	30720_Cystatin_C_inst_mean__RINT	IMP	-0.321263	-0.338058	-0.304468	2.23E-307	0.0396707	IMP, WES, WGS	PB	ENSG00000125814	upstream
20:24487849:G:T	30720_Cystatin_C_inst_mean__RINT	IMP	-1.69248	-1.89635	-1.48861	1.58E-59	0.000326979	IMP, WGS	SYNDIG1	ENSG00000101463	intronic
20:25353260:TTC:T	30610_Alkaline_phosphatase_inst_mean__RINT	WGS	0.0492661	0.0427648	0.0557674	6.71E-50	0.518738	IMP, WES, WGS	ABHD12	ENSG00000100997	intronic
20:26176229:T:C	30080_Platelet_count_inst_mean__RINT	WGS	0.094518	0.0719717	0.117064	2.10E-16	0.0222268	IMP, WGS			intergenic
20:26290986:T:C	30720_Cystatin_C_inst_mean__RINT	WGS	-2.39612	-2.68599	-2.10626	4.91E-59	0.000125408	IMP, WGS			intergenic
20:26368266:T:G	30610_Alkaline_phosphatase_inst_mean__RINT	WGS	0.028083	0.0207152	0.0354507	7.98E-14	0.262731	IMP, WGS			intergenic
20:28932549:A:G	30720_Cystatin_C_inst_mean__RINT	WGS	-3.50185	-4.25773	-2.74596	1.09E-19	1.84E-05	WGS			intergenic
20:30277811:C:T	30080_Platelet_count_inst_mean__RINT	WGS	0.10596	0.0835058	0.128414	2.27E-20	0.0223972	IMP, WGS			intergenic
20:30277811:C:T	30150_Eosinophill_count_inst_mean__RINT	WGS	-0.0882796	-0.111856	-0.0647031	2.15E-13	0.0224085	WGS			intergenic
20:30731786:G:A	30720_Cystatin_C_inst_mean__RINT	IMP	-4.02262	-4.61274	-3.4325	1.03E-40	8.66E-05	IMP, WGS			intergenic
20:30889785:T:G	30610_Alkaline_phosphatase_inst_mean__RINT	WGS	0.0270694	0.019924	0.0342148	1.13E-13	0.290214	WGS			intergenic
20:31574548:TTTTA:T	30150_Eosinophill_count_inst_mean__RINT	WGS	-0.0976758	-0.121612	-0.0737391	1.27E-15	0.0217251	IMP, WGS			intergenic
20:31638740:C:G	30040_Mean_corpuscular_volume_inst_mean__RINT	WGS	0.0363626	0.028054	0.0446712	9.67E-18	0.197212	IMP, WES, WGS	COX4I2	ENSG00000131055	intronic
20:31638961:G:C	30050_Mean_corpuscular_haemoglobin_inst_mean__RINT	WES	0.0321846	0.0239125	0.0404568	2.43E-14	0.195766	IMP, WES, WGS	COX4I2	ENSG00000131055	intronic
20:31706879:T:C	30080_Platelet_count_inst_mean__RINT	IMP	0.13038	0.107765	0.152995	1.32E-29	0.0221239	IMP, WES, WGS	BCL2L1	ENSG00000171552	intronic
20:31823074:T:C	30260_Mean_reticulocyte_volume_inst_mean__RINT	WGS	0.0354877	0.0269907	0.0439848	2.71E-16	0.213848	IMP, WES, WGS	MYLK2	ENSG00000101306	intronic
20:31876821:AC:A	30720_Cystatin_C_inst_mean__RINT	IMP	-2.58577	-2.9268	-2.24474	5.91E-50	0.000230309	IMP, WGS	TTLL9	ENSG00000131044	intronic
20:32607149:TTCTCTG:T	30130_Monocyte_count_inst_mean__RINT	WGS	0.0477278	0.040024	0.0554315	6.27E-34	0.263714	IMP, WES, WGS			intergenic
20:33102087:G:A	30720_Cystatin_C_inst_mean__RINT	IMP	-2.8359	-3.29696	-2.37485	1.81E-33	0.000105003	IMP, WGS	BPIFB4	ENSG00000186191	intronic
20:34091784:G:A	30770_IGF_1_inst_mean__RINT	IMP	-0.295547	-0.369778	-0.221317	6.02E-15	0.0024775	IMP, WGS	EIF2S2	ENSG00000125977	intronic
20:34700851:A:G	30700_Creatinine_inst_mean__RINT	IMP	0.0257844	0.0198778	0.031691	1.17E-17	0.395008	IMP, WES, WGS	TP53INP2	ENSG00000078804	upstream
20:35437976:G:A	46_Hand_grip_strength_left_inst_mean__RINT	IMP	-0.0236958	-0.0287539	-0.0186377	4.24E-20	0.595363	IMP, WES, WGS	GDF5	ENSG00000125965	5_prime_UTR
20:35437976:G:A	50_Standing_height_inst_mean__RINT	WES	-0.0630866	-0.0676484	-0.0585247	8.69E-162	0.595017	IMP, WES, WGS	GDF5	ENSG00000125965	5_prime_UTR
20:35437976:G:A	23098_Weight_inst_mean__RINT	WGS	-0.035966	-0.0422259	-0.0297061	2.05E-29	0.595033	IMP, WES, WGS	GDF5	ENSG00000125965	5_prime_UTR
20:35437976:G:A	23105_Basal_metabolic_rate_inst_mean__RINT	WGS	-0.037814	-0.0423957	-0.0332324	7.42E-59	0.595032	IMP, WES, WGS	GDF5	ENSG00000125965	5_prime_UTR
20:35437976:G:A	49_Hip_circumference_inst_mean__RINT	WGS	-0.0284628	-0.0356165	-0.021309	6.28E-15	0.595002	IMP, WES, WGS	GDF5	ENSG00000125965	5_prime_UTR
20:36490053:A:G	30720_Cystatin_C_inst_mean__RINT	WGS	-2.54457	-2.94292	-2.14622	5.82E-36	6.64E-05	IMP, WGS	DLGAP4	ENSG00000080845	intronic
20:37261871:G:A	30770_IGF_1_inst_mean__RINT	WGS	-0.38098	-0.443079	-0.31888	2.65E-33	0.0030254	IMP, WGS	GHRH	ENSG00000118702	upstream
20:37261871:G:A	50_Standing_height_inst_mean__RINT	WGS	-0.239199	-0.28003	-0.198367	1.63E-30	0.00301488	IMP, WES, WGS	GHRH	ENSG00000118702	upstream
20:3727076:T:C	30730_Gamma_glutamyltransferase_inst_mean__RINT	IMP	0.110584	0.079529	0.141639	2.97E-12	0.0117001	IMP, WES, WGS			intergenic
20:37294597:C:G	23105_Basal_metabolic_rate_inst_mean__RINT	WGS	-0.191662	-0.23259	-0.150734	4.38E-20	0.00303454	IMP, WGS	MANBAL	ENSG00000101363	upstream
20:38214434:C:T	102_Pulse_rate_automated_reading_inst_mean__RINT	WGS	-0.057812	-0.0651662	-0.0504577	1.46E-53	0.471076	IMP, WES, WGS	KIAA1755	ENSG00000149633	intronic
20:38220686:G:A	4194_Pulse_rate_inst_mean__RINT	WGS	-0.0602683	-0.0719204	-0.0486162	3.77E-24	0.468003	IMP, WES, WGS	KIAA1755	ENSG00000149633	intronic
20:40551182:G:C	30690_Cholesterol_inst_mean__RINT	IMP	0.0947802	0.0745564	0.115004	4.10E-20	0.0307074	IMP, WGS			intergenic
20:40551182:G:C	30780_LDL_direct_inst_mean__RINT	IMP	0.102255	0.081767	0.122744	1.35E-22	0.0307116	IMP, WGS			intergenic
20:40551182:G:C	30610_Alkaline_phosphatase_inst_mean__RINT	WGS	0.0765247	0.0577656	0.0952838	1.29E-15	0.0309279	IMP, WGS			intergenic
20:40551182:G:C	RGC_LipidLowering_Med__BIN	WGS	1.25993	1.18388	1.34087	3.50E-13	0.0311178	IMP, WGS			intergenic
20:40715632:G:A	30680_Calcium_inst_mean__RINT	WGS	0.088866	0.071008	0.106724	1.79E-22	0.0467467	IMP, WGS			intergenic
20:40897735:T:G	30720_Cystatin_C_inst_mean__RINT	WGS	-1.60602	-2.01594	-1.19611	1.60E-14	6.27E-05	WGS			intergenic
20:41027702:A:G	30730_Gamma_glutamyltransferase_inst_mean__RINT	IMP	0.029085	0.0224744	0.0356955	6.50E-18	0.470662	IMP, WES, WGS	TOP1	ENSG00000198900	upstream
20:4117920:A:G	50_Standing_height_inst_mean__RINT	WGS	0.0262679	0.0215692	0.0309666	6.14E-28	0.346227	IMP, WGS			intergenic
20:41212451:C:T	30640_Apolipoprotein_B_inst_mean__RINT	WGS	0.0337106	0.026826	0.0405951	8.23E-22	0.476211	IMP, WES, WGS	ZHX3	ENSG00000174306	intronic
20:41212810:C:A	3148_Heel_bone_mineral_density_BMD_inst_mean__RINT	IMP	-0.0446713	-0.0562962	-0.0330464	5.01E-14	0.169261	IMP, WES, WGS	ZHX3	ENSG00000174306	intronic
20:41271388:C:G	3146_Speed_of_sound_through_heel_inst_mean__RINT	IMP	-0.0457136	-0.0574496	-0.0339777	2.27E-14	0.169929	IMP, WES, WGS	ZHX3	ENSG00000174306	intronic
20:41623246:T:C	30780_LDL_direct_inst_mean__RINT	IMP	0.0264124	0.0193582	0.0334665	2.16E-13	0.474886	IMP, WES, WGS	CHD6	ENSG00000124177	upstream
20:4176425:C:G	30250_Reticulocyte_count_inst_mean__RINT	WGS	-0.132938	-0.140229	-0.125648	1.02E-279	0.386994	IMP, WES, WGS	SMOX	ENSG00000088826	intronic
20:44411929:C:T	30830_SHBG_inst_mean__RINT	WGS	0.032848	0.0262972	0.0393988	8.53E-23	0.532078	IMP, WES, WGS	HNF4A	ENSG00000101076	intronic
20:44413724:C:T	30690_Cholesterol_inst_mean__RINT	WES	-0.095898	-0.115753	-0.0760427	2.90E-21	0.0309026	IMP, WES, WGS	HNF4A	ENSG00000101076	missense
20:44413724:C:T	30710_C_reactive_protein_inst_mean__RINT	WES	-0.107237	-0.127488	-0.086987	3.09E-25	0.030903	IMP, WES, WGS	HNF4A	ENSG00000101076	missense
20:44413724:C:T	30020_Haemoglobin_concentration_inst_mean__RINT	WGS	0.0609808	0.0448344	0.0771272	1.34E-13	0.0309032	IMP, WES, WGS	HNF4A	ENSG00000101076	missense
20:44413724:C:T	30030_Haematocrit_percentage_inst_mean__RINT	WGS	0.062234	0.0455374	0.0789306	2.76E-13	0.030903	IMP, WES, WGS	HNF4A	ENSG00000101076	missense
20:44413724:C:T	30630_Apolipoprotein_A_inst_mean__RINT	WGS	-0.128033	-0.147377	-0.108688	1.76E-38	0.0311047	IMP, WES, WGS	HNF4A	ENSG00000101076	missense
20:44413724:C:T	30760_HDL_cholesterol_inst_mean__RINT	WGS	-0.128223	-0.146995	-0.109451	7.15E-41	0.0310282	IMP, WES, WGS	HNF4A	ENSG00000101076	missense
20:45916308:T:C	30640_Apolipoprotein_B_inst_mean__RINT	WGS	0.0376263	0.0288214	0.0464313	5.50E-17	0.188215	IMP, WES, WGS	PLTP	ENSG00000100979	upstream
20:45919033:T:C	30870_Triglycerides_inst_mean__RINT	WGS	0.0578173	0.0489936	0.066641	9.46E-38	0.183022	IMP, WES, WGS			intergenic
20:45925083:TA:T	30260_Mean_reticulocyte_volume_inst_mean__RINT	WGS	0.0376949	0.0287072	0.0466826	2.03E-16	0.186	IMP, WES, WGS			intergenic
20:45928835:T:C	30760_HDL_cholesterol_inst_mean__RINT	IMP	-0.0667356	-0.0751182	-0.0583529	6.89E-55	0.186709	IMP, WES, WGS			intergenic
20:47780653:A:G	30630_Apolipoprotein_A_inst_mean__RINT	IMP	0.072227	0.0526685	0.0917855	4.56E-13	0.030902	IMP, WGS	SULF2	ENSG00000196562	intronic
20:49225478:C:T	50_Standing_height_inst_mean__RINT	WGS	0.023547	0.0181364	0.0289576	1.47E-17	0.219071	IMP, WES, WGS	DDX27	ENSG00000124228	intronic
20:50270731:C:T	30130_Monocyte_count_inst_mean__RINT	WGS	-0.0656141	-0.0743189	-0.0569094	2.17E-49	0.187571	IMP, WES, WGS			intergenic
20:50528132:C:T	30010_Red_blood_cell_erythrocyte_count_inst_mean__RINT	IMP	0.0274521	0.0215075	0.0333968	1.42E-19	0.541043	IMP, WES, WGS	PTPN1	ENSG00000196396	intronic
20:53613491:TAGATAGCG:T	30250_Reticulocyte_count_inst_mean__RINT	WGS	0.108696	0.0807939	0.136599	2.25E-14	0.0164622	IMP, WGS			intergenic
20:54114863:A:T	30700_Creatinine_inst_mean__RINT	IMP	-0.025604	-0.0321699	-0.019038	2.12E-14	0.277313	IMP, WGS			intergenic
20:54115823:T:C	30680_Calcium_inst_mean__RINT	WGS	-0.0562684	-0.0658751	-0.0466618	1.66E-30	0.190004	IMP, WGS			intergenic
20:54118699:G:GT	30720_Cystatin_C_inst_mean__RINT	WGS	-0.0421609	-0.0506191	-0.0337027	1.52E-22	0.179294	IMP, WGS			intergenic
20:54118699:G:GT	30890_Vitamin_D_inst_mean__RINT	WGS	-0.0389452	-0.0485071	-0.0293832	1.43E-15	0.179304	IMP, WGS			intergenic
20:57415314:A:T	30250_Reticulocyte_count_inst_mean__RINT	WGS	0.316502	0.249857	0.383147	1.30E-20	0.00282967	IMP, WGS			intergenic
20:57415349:T:C	30750_Glycated_haemoglobin_HbA1c_inst_mean__RINT	WGS	0.0256714	0.0190224	0.0323204	3.81E-14	0.487161	IMP, WGS			intergenic
20:57416581:A:G	30260_Mean_reticulocyte_volume_inst_mean__RINT	IMP	0.0908476	0.0838089	0.0978862	3.43E-141	0.486139	IMP, WES, WGS			intergenic
20:57416581:A:G	30010_Red_blood_cell_erythrocyte_count_inst_mean__RINT	WGS	-0.0211499	-0.0270809	-0.015219	2.76E-12	0.487335	IMP, WGS			intergenic
20:57416581:A:G	30040_Mean_corpuscular_volume_inst_mean__RINT	WGS	0.0669107	0.060278	0.0735434	5.18E-87	0.487335	IMP, WES, WGS			intergenic
20:57416581:A:G	30050_Mean_corpuscular_haemoglobin_inst_mean__RINT	WGS	0.0562796	0.0496956	0.0628636	5.33E-63	0.487335	IMP, WES, WGS			intergenic
20:59023753:G:A	30080_Platelet_count_inst_mean__RINT	WGS	-0.588038	-0.680412	-0.495663	9.99E-36	0.0012955	IMP, WES, WGS	TUBB1	ENSG00000101162	missense
20:59161276:GT:G	50_Standing_height_inst_mean__RINT	WGS	0.0264207	0.0191786	0.0336629	8.66E-13	0.107775	IMP, WES, WGS	ZNF831	ENSG00000124203	intronic
20:5967581:G:A	3581_Age_at_menopause_last_menstrual_period_inst_mean__RINT	WGS	0.231944	0.206482	0.257406	2.68E-71	0.0621508	IMP, WES, WGS	AL035461.4	ENSG00000286235	missense
20:62072779:A:C	30710_C_reactive_protein_inst_mean__RINT	WGS	0.174862	0.134845	0.21488	1.09E-17	0.0077771	IMP, WGS			intergenic
20:62819980:C:T	50_Standing_height_inst_mean__RINT	WGS	0.0435909	0.0347629	0.0524189	3.74E-22	0.0695829	IMP, WES, WGS	COL9A3	ENSG00000092758	missense
20:64080106:C:T	30770_IGF_1_inst_mean__RINT	WGS	0.025549	0.0187203	0.0323776	2.25E-13	0.490293	IMP, WES, WGS	OPRL1	ENSG00000125510	5_prime_UTR
20:6634044:A:C	50_Standing_height_inst_mean__RINT	IMP	-0.0354482	-0.0401398	-0.0307566	1.28E-49	0.623997	IMP, WGS			intergenic
20:7571857:C:T	3146_Speed_of_sound_through_heel_inst_mean__RINT	WGS	-0.0366682	-0.0460447	-0.0272918	1.79E-14	0.328329	IMP, WGS			intergenic
20:7571857:C:T	3148_Heel_bone_mineral_density_BMD_inst_mean__RINT	WGS	-0.0396797	-0.0489582	-0.0304012	5.21E-17	0.328367	IMP, WGS			intergenic
20:8623303:G:C	30130_Monocyte_count_inst_mean__RINT	WGS	-0.0322232	-0.0390193	-0.0254272	1.50E-20	0.508809	IMP, WGS	PLCB1	ENSG00000182621	intronic
20:8626746:G:A	30120_Lymphocyte_count_inst_mean__RINT	WGS	-0.0254055	-0.0324616	-0.0183493	1.70E-12	0.508063	IMP, WGS	PLCB1	ENSG00000182621	intronic
20:8628941:A:T	30080_Platelet_count_inst_mean__RINT	WGS	-0.0241622	-0.0308153	-0.0175092	1.09E-12	0.510723	IMP, WGS	PLCB1	ENSG00000182621	intronic
21:13284498:A:G	46_Hand_grip_strength_left_inst_mean__RINT	WGS	-2.16253	-2.7526	-1.57246	6.82E-13	1.77E-05	WGS			intergenic
21:15184047:C:T	30720_Cystatin_C_inst_mean__RINT	WGS	0.0241968	0.0174194	0.0309741	2.60E-12	0.3051	IMP, WGS			intergenic
21:15204463:G:A	30700_Creatinine_inst_mean__RINT	IMP	0.0238999	0.0177541	0.0300458	2.50E-14	0.33678	IMP, WGS			intergenic
21:15204463:G:A	30030_Haematocrit_percentage_inst_mean__RINT	WGS	-0.0216502	-0.0277669	-0.0155334	4.00E-12	0.33822	IMP, WGS			intergenic
21:22977759:C:CACAG	30010_Red_blood_cell_erythrocyte_count_inst_mean__RINT	IMP	-2.52814	-3.21613	-1.84016	5.92E-13	3.68E-05	IMP			intergenic
21:28966798:C:A	30250_Reticulocyte_count_inst_mean__RINT	WGS	-0.0349552	-0.0448456	-0.0250648	4.30E-12	0.150768	IMP, WES, WGS	LTN1	ENSG00000198862	missense
21:33753992:G:A	30040_Mean_corpuscular_volume_inst_mean__RINT	WGS	-0.035629	-0.042597	-0.028661	1.22E-23	0.345362	IMP, WES, WGS	AP000311.1	ENSG00000249209	intronic
21:33753992:G:A	30050_Mean_corpuscular_haemoglobin_inst_mean__RINT	WGS	-0.0366247	-0.0435452	-0.0297042	3.31E-25	0.345364	IMP, WES, WGS	AP000311.1	ENSG00000249209	intronic
21:33984405:G:A	30020_Haemoglobin_concentration_inst_mean__RINT	WGS	-0.0281817	-0.0359253	-0.0204381	9.82E-13	0.155489	IMP, WGS			intergenic
21:33984405:G:A	30720_Cystatin_C_inst_mean__RINT	WGS	0.0367944	0.0281351	0.0454538	8.22E-17	0.155363	IMP, WGS			intergenic
21:34307361:T:C	50_Standing_height_inst_mean__RINT	WGS	0.0181627	0.0136633	0.0226621	2.54E-15	0.56959	IMP, WGS			intergenic
21:34978533:A:G	30040_Mean_corpuscular_volume_inst_mean__RINT	WGS	-0.0255064	-0.0323576	-0.0186553	2.95E-13	0.37203	IMP, WGS	RUNX1	ENSG00000159216	intronic
21:35015509:C:T	30150_Eosinophill_count_inst_mean__RINT	IMP	-0.0981873	-0.111853	-0.0845215	4.89E-45	0.0704109	IMP, WGS	RUNX1	ENSG00000159216	intronic
21:36060858:T:G	30770_IGF_1_inst_mean__RINT	IMP	0.0370416	0.0293748	0.0447085	2.82E-21	0.724339	IMP, WES, WGS	SETD4	ENSG00000185917	upstream
21:36461453:G:A	30880_Urate_inst_mean__RINT	IMP	-0.0279371	-0.0346744	-0.0211999	4.39E-16	0.262217	IMP, WES, WGS	CLDN14	ENSG00000159261	synonymous
21:36463203:C:T	30670_Urea_inst_mean__RINT	WGS	-0.0299166	-0.0378242	-0.0220089	1.22E-13	0.261725	IMP, WES, WGS	CLDN14	ENSG00000159261	intronic
21:36675978:T:A	30020_Haemoglobin_concentration_inst_mean__RINT	WGS	-0.0216803	-0.0278335	-0.0155271	4.99E-12	0.291625	IMP, WGS			intergenic
21:36675978:T:A	30030_Haematocrit_percentage_inst_mean__RINT	WGS	-0.0240703	-0.0304332	-0.0177075	1.22E-13	0.291626	IMP, WGS			intergenic
21:38318323:C:G	50_Standing_height_inst_mean__RINT	IMP	-0.0178728	-0.022429	-0.0133167	1.49E-14	0.561046	IMP, WES, WGS			intergenic
21:38978194:A:G	3146_Speed_of_sound_through_heel_inst_mean__RINT	IMP	-0.0409597	-0.0508525	-0.0310669	4.86E-16	0.707833	IMP, WGS			intergenic
21:38978194:A:G	3148_Heel_bone_mineral_density_BMD_inst_mean__RINT	IMP	-0.0372741	-0.0470618	-0.0274863	8.39E-14	0.707825	IMP, WGS			intergenic
21:39093608:G:A	30710_C_reactive_protein_inst_mean__RINT	IMP	-0.0319414	-0.0398725	-0.0240102	2.94E-15	0.266216	IMP, WGS			intergenic
21:39379885:G:A	30080_Platelet_count_inst_mean__RINT	IMP	-0.0261945	-0.0334402	-0.0189487	1.38E-12	0.305946	IMP, WGS	GET1	ENSG00000182093	upstream
21:44849611:G:A	30040_Mean_corpuscular_volume_inst_mean__RINT	IMP	0.0416413	0.0323173	0.0509654	2.07E-18	0.148574	IMP, WGS	PTTG1IP	ENSG00000183255	3_prime_UTR
21:44849611:G:A	30050_Mean_corpuscular_haemoglobin_inst_mean__RINT	IMP	0.0408515	0.031591	0.050112	5.33E-18	0.148575	IMP, WGS	PTTG1IP	ENSG00000183255	3_prime_UTR
21:44849611:G:A	30260_Mean_reticulocyte_volume_inst_mean__RINT	IMP	0.041621	0.0318012	0.0514408	9.79E-17	0.148496	IMP, WGS	PTTG1IP	ENSG00000183255	3_prime_UTR
21:44851537:C:T	30730_Gamma_glutamyltransferase_inst_mean__RINT	IMP	-0.026456	-0.0330621	-0.0198499	4.19E-15	0.530713	IMP, WES, WGS	PTTG1IP	ENSG00000183255	3_prime_UTR
21:45993879:G:A	5256_Corneal_hysteresis_right_inst_mean__RINT	WGS	-0.239924	-0.304107	-0.175742	2.36E-13	0.0140845	IMP, WES, WGS	COL6A1	ENSG00000142156	intronic
22:17099227:GT:G	30000_White_blood_cell_leukocyte_count_inst_mean__RINT	WGS	-0.0710244	-0.0898853	-0.0521636	1.58E-13	0.0358962	IMP, WES, WGS	IL17RA	ENSG00000177663	intronic
22:17105867:T:C	30130_Monocyte_count_inst_mean__RINT	WES	-0.576368	-0.621267	-0.53147	1.09E-139	0.00575874	IMP, WES, WGS	IL17RA	ENSG00000177663	missense
22:17965204:G:A	30730_Gamma_glutamyltransferase_inst_mean__RINT	WGS	-0.0760462	-0.0838758	-0.0682165	8.53E-81	0.23816	IMP, WGS	MICAL3	ENSG00000243156	intronic
22:19690425:CG:C	3146_Speed_of_sound_through_heel_inst_mean__RINT	WGS	-0.105153	-0.11928	-0.0910256	3.32E-48	0.108706	IMP, WGS			intergenic
22:19690425:CG:C	3148_Heel_bone_mineral_density_BMD_inst_mean__RINT	WGS	-0.112436	-0.126415	-0.098458	5.40E-56	0.1087	IMP, WGS			intergenic
22:19724571:C:T	30080_Platelet_count_inst_mean__RINT	WGS	-0.0355414	-0.0425667	-0.0285162	3.56E-23	0.340291	IMP, WES, WGS	GP1BB	ENSG00000203618	3_prime_UTR
22:21566528:G:C	30120_Lymphocyte_count_inst_mean__RINT	IMP	-0.0406086	-0.0502072	-0.03101	1.11E-16	0.178837	IMP, WES, WGS	UBE2L3	ENSG00000185651	upstream
22:21616752:C:T	30630_Apolipoprotein_A_inst_mean__RINT	WGS	-0.0345672	-0.0431303	-0.0260041	2.53E-15	0.190123	IMP, WES, WGS	UBE2L3	ENSG00000185651	intronic
22:21616752:C:T	30760_HDL_cholesterol_inst_mean__RINT	WGS	-0.0313958	-0.0396902	-0.0231015	1.18E-13	0.190125	IMP, WES, WGS	UBE2L3	ENSG00000185651	intronic
22:21625968:A:G	30040_Mean_corpuscular_volume_inst_mean__RINT	WGS	-0.0483904	-0.0568668	-0.039914	4.61E-29	0.190331	IMP, WES, WGS	UBE2L3	ENSG00000185651	downstream
22:21626104:CAG:C	30050_Mean_corpuscular_haemoglobin_inst_mean__RINT	WGS	-0.0350621	-0.0434972	-0.026627	3.73E-16	0.189955	IMP, WES, WGS	UBE2L3	ENSG00000185651	downstream
22:23955100:T:C	30610_Alkaline_phosphatase_inst_mean__RINT	WGS	-0.023259	-0.0297307	-0.0167874	1.87E-12	0.578216	IMP, WGS	GSTT2B	ENSG00000133433	downstream
22:24596299:T:C	30730_Gamma_glutamyltransferase_inst_mean__RINT	WGS	0.18091	0.17389	0.18793	2.23E-307	0.344649	IMP, WES, WGS	LRRC75B	ENSG00000178026	upstream
22:28566106:C:T	50_Standing_height_inst_mean__RINT	IMP	-0.0692715	-0.0884015	-0.0501415	1.27E-12	0.0137893	IMP, WES, WGS	TTC28	ENSG00000100154	intronic
22:29081853:T:G	3146_Speed_of_sound_through_heel_inst_mean__RINT	WGS	-0.0466783	-0.0559239	-0.0374328	4.36E-23	0.652867	IMP, WES, WGS	KREMEN1	ENSG00000183762	intronic
22:29081853:T:G	3148_Heel_bone_mineral_density_BMD_inst_mean__RINT	WGS	-0.0471004	-0.0562487	-0.0379522	6.05E-24	0.652845	IMP, WES, WGS	KREMEN1	ENSG00000183762	intronic
22:29381515:C:T	30650_Aspartate_aminotransferase_inst_mean__RINT	IMP	-0.030175	-0.0380095	-0.0223404	4.39E-14	0.259923	IMP, WGS	AP1B1	ENSG00000100280	intronic
22:29842085:A:G	30750_Glycated_haemoglobin_HbA1c_inst_mean__RINT	IMP	-0.0265194	-0.0332083	-0.0198304	7.81E-15	0.478501	IMP, WGS	ASCC2	ENSG00000100325	upstream
22:30020538:A:G	30050_Mean_corpuscular_haemoglobin_inst_mean__RINT	WES	0.0532978	0.0418426	0.064753	7.57E-20	0.091973	IMP, WES, WGS	MTMR3	ENSG00000100330	missense
22:30116489:G:A	30120_Lymphocyte_count_inst_mean__RINT	WGS	0.0295989	0.0225138	0.036684	2.66E-16	0.445149	IMP, WES, WGS	HORMAD2	ENSG00000176635	intronic
22:30194037:T:C	30040_Mean_corpuscular_volume_inst_mean__RINT	IMP	-0.0424712	-0.0530053	-0.0319372	2.74E-15	0.883339	IMP, WES, WGS			intergenic
22:30374903:CG:C	30830_SHBG_inst_mean__RINT	WGS	-0.0280491	-0.0352337	-0.0208645	1.98E-14	0.70833	IMP, WES, WGS	CCDC157	ENSG00000187860	intronic
22:32465096:T:G	30010_Red_blood_cell_erythrocyte_count_inst_mean__RINT	IMP	0.0229354	0.0167871	0.0290837	2.64E-13	0.584159	IMP, WGS	BPIFC	ENSG00000184459	upstream
22:32500603:C:T	30260_Mean_reticulocyte_volume_inst_mean__RINT	WGS	-0.043246	-0.0503546	-0.0361374	8.91E-33	0.60073	IMP, WES, WGS	FBXO7	ENSG00000100225	downstream
22:32500810:G:A	30040_Mean_corpuscular_volume_inst_mean__RINT	IMP	-0.046222	-0.0530965	-0.0393475	1.17E-39	0.597434	IMP, WES, WGS	FBXO7	ENSG00000100225	downstream
22:32500810:G:A	30050_Mean_corpuscular_haemoglobin_inst_mean__RINT	IMP	-0.0457948	-0.052631	-0.0389586	2.23E-39	0.597431	IMP, WES, WGS	FBXO7	ENSG00000100225	downstream
22:32662616:G:A	50_Standing_height_inst_mean__RINT	WGS	-0.0250263	-0.0313502	-0.0187023	8.74E-15	0.145999	IMP, WGS	SYN3	ENSG00000185666	intronic
22:36149089:A:T	30620_Alanine_aminotransferase_inst_mean__RINT	IMP	0.0433817	0.0343245	0.0524389	6.13E-21	0.832015	IMP, WES, WGS	APOL3	ENSG00000128284	intronic
22:36937930:GC:G	30150_Eosinophill_count_inst_mean__RINT	WGS	-0.538558	-0.675736	-0.401381	1.42E-14	0.000654369	IMP, WES, WGS	CSF2RB	ENSG00000100368	frameshift
22:37049628:T:C	30050_Mean_corpuscular_haemoglobin_inst_mean__RINT	WGS	0.13437	0.127688	0.141051	2.23E-307	0.569184	IMP, WES, WGS	KCTD17	ENSG00000100379	upstream
22:37066896:A:G	30020_Haemoglobin_concentration_inst_mean__RINT	IMP	0.0757201	0.0700258	0.0814144	9.69E-150	0.559551	IMP, WES, WGS	TMPRSS6	ENSG00000187045	missense
22:37066896:A:G	30030_Haematocrit_percentage_inst_mean__RINT	IMP	0.0552548	0.0493726	0.061137	1.07E-75	0.55955	IMP, WES, WGS	TMPRSS6	ENSG00000187045	missense
22:37066896:A:G	30250_Reticulocyte_count_inst_mean__RINT	IMP	0.0364187	0.0292492	0.0435881	2.37E-23	0.559791	IMP, WES, WGS	TMPRSS6	ENSG00000187045	missense
22:37066896:A:G	30080_Platelet_count_inst_mean__RINT	WES	-0.0277236	-0.0344094	-0.0210379	4.39E-16	0.560772	IMP, WES, WGS	TMPRSS6	ENSG00000187045	missense
22:37066896:A:G	30750_Glycated_haemoglobin_HbA1c_inst_mean__RINT	WES	-0.0649702	-0.0716655	-0.0582749	1.18E-80	0.560742	IMP, WES, WGS	TMPRSS6	ENSG00000187045	missense
22:37066896:A:G	30840_Total_bilirubin_inst_mean__RINT	WES	0.0286078	0.0226455	0.0345701	5.25E-21	0.560872	IMP, WES, WGS	TMPRSS6	ENSG00000187045	missense
22:37066896:A:G	30040_Mean_corpuscular_volume_inst_mean__RINT	WGS	0.129589	0.122881	0.136297	2.23E-307	0.560775	IMP, WES, WGS	TMPRSS6	ENSG00000187045	missense
22:38700597:T:C	30710_C_reactive_protein_inst_mean__RINT	IMP	-0.0313026	-0.0385247	-0.0240804	1.98E-17	0.396091	IMP, WES, WGS	JOSD1	ENSG00000100221	5_prime_UTR
22:38700597:T:C	30770_IGF_1_inst_mean__RINT	WES	-0.0310319	-0.0380133	-0.0240505	2.99E-18	0.395648	IMP, WES, WGS	JOSD1	ENSG00000100221	5_prime_UTR
22:38700597:T:C	30730_Gamma_glutamyltransferase_inst_mean__RINT	WGS	0.0311471	0.0243321	0.0379621	3.31E-19	0.395555	IMP, WES, WGS	JOSD1	ENSG00000100221	5_prime_UTR
22:39131904:G:A	30000_White_blood_cell_leukocyte_count_inst_mean__RINT	IMP	-0.0280022	-0.0351036	-0.0209009	1.09E-14	0.446917	IMP, WES, WGS	CBX7	ENSG00000100307	3_prime_UTR
22:39161607:G:A	30120_Lymphocyte_count_inst_mean__RINT	IMP	-0.0291326	-0.036266	-0.0219992	1.20E-15	0.438512	IMP, WES, WGS			intergenic
22:40215008:G:A	23106_Impedance_of_whole_body_inst_mean__RINT	WGS	0.0200963	0.0144073	0.0257853	4.40E-12	0.322004	IMP, WGS	TNRC6B	ENSG00000100354	intronic
22:41359853:G:T	30770_IGF_1_inst_mean__RINT	WGS	-0.0302503	-0.038421	-0.0220795	3.98E-13	0.226839	IMP, WES, WGS	ZC3H7B	ENSG00000100403	3_prime_UTR
22:41788139:C:T	23105_Basal_metabolic_rate_inst_mean__RINT	IMP	-0.0281695	-0.0358814	-0.0204577	8.11E-13	0.095063	IMP, WGS	MEI1	ENSG00000167077	intronic
22:42718545:G:A	30020_Haemoglobin_concentration_inst_mean__RINT	IMP	0.0212803	0.015651	0.0269097	1.27E-13	0.469323	IMP, WGS	A4GALT	ENSG00000128274	intronic
22:42718545:G:A	30010_Red_blood_cell_erythrocyte_count_inst_mean__RINT	WGS	0.026328	0.0204053	0.0322507	2.97E-18	0.471173	IMP, WGS	A4GALT	ENSG00000128274	intronic
22:42719513:CCTTT:C	30750_Glycated_haemoglobin_HbA1c_inst_mean__RINT	IMP	-0.0267072	-0.0333798	-0.0200345	4.34E-15	0.470126	IMP, WGS	A4GALT	ENSG00000128274	intronic
22:43013983:G:A	30080_Platelet_count_inst_mean__RINT	WGS	-0.0306888	-0.0373584	-0.0240192	1.91E-19	0.549682	IMP, WES, WGS	PACSIN2	ENSG00000100266	intronic
22:43161742:T:G	30130_Monocyte_count_inst_mean__RINT	IMP	0.0339121	0.0268848	0.0409394	3.13E-21	0.390878	IMP, WES, WGS	TSPO	ENSG00000100300	intronic
22:43928847:C:G	30650_Aspartate_aminotransferase_inst_mean__RINT	WGS	0.102363	0.0940391	0.110686	2.31E-128	0.216548	IMP, WES, WGS	PNPLA3	ENSG00000100344	missense
22:43928847:C:G	30830_SHBG_inst_mean__RINT	WGS	0.0522946	0.0443665	0.0602228	3.13E-38	0.216171	IMP, WES, WGS	PNPLA3	ENSG00000100344	missense
22:43928850:C:T	30620_Alanine_aminotransferase_inst_mean__RINT	WES	0.0995009	0.0912769	0.107725	2.63E-124	0.2155	IMP, WES, WGS	PNPLA3	ENSG00000100344	synonymous
22:44702168:A:C	30260_Mean_reticulocyte_volume_inst_mean__RINT	WES	-0.162896	-0.197224	-0.128568	1.40E-20	0.992902	WES	PRR5	ENSG00000186654	upstream
22:45331897:CCCT:C	3143_Ankle_spacing_width_inst_mean__RINT	WGS	0.0468488	0.0379102	0.0557873	9.37E-25	0.260048	IMP, WES, WGS	FAM118A	ENSG00000100376	intronic
22:45448044:G:C	50_Standing_height_inst_mean__RINT	IMP	0.0202434	0.0145682	0.0259186	2.73E-12	0.194336	IMP, WGS			intergenic
22:45645314:C:G	30010_Red_blood_cell_erythrocyte_count_inst_mean__RINT	IMP	0.0242387	0.0176948	0.0307827	3.88E-13	0.290833	IMP, WES, WGS			intergenic
22:45968281:G:A	5133_6mm_strong_meridian_right_inst_mean__RINT	IMP	0.176362	0.159403	0.193322	2.43E-92	0.313408	IMP, WES, WGS	WNT7B	ENSG00000188064	intronic
22:45968281:G:A	RGC_corneal_power__RINT	IMP	0.187586	0.171756	0.203415	2.48E-119	0.313648	IMP, WES, WGS	WNT7B	ENSG00000188064	intronic
22:45975199:A:G	30020_Haemoglobin_concentration_inst_mean__RINT	IMP	0.0237391	0.0176268	0.0298514	2.70E-14	0.311567	IMP, WES, WGS	WNT7B	ENSG00000188064	intronic
22:45975199:A:G	30030_Haematocrit_percentage_inst_mean__RINT	IMP	0.0254332	0.0191192	0.0317471	2.91E-15	0.311564	IMP, WES, WGS	WNT7B	ENSG00000188064	intronic
22:50190508:G:A	30080_Platelet_count_inst_mean__RINT	IMP	0.104828	0.0919138	0.117742	5.41E-57	0.0719109	IMP, WES, WGS	TRABD	ENSG00000170638	intronic
22:50532837:T:C	30040_Mean_corpuscular_volume_inst_mean__RINT	IMP	0.0736816	0.0665763	0.0807868	7.74E-92	0.672327	IMP, WES, WGS	ODF3B	ENSG00000177989	upstream
22:50532837:T:C	30010_Red_blood_cell_erythrocyte_count_inst_mean__RINT	WGS	-0.039513	-0.0458311	-0.0331949	1.53E-34	0.672318	IMP, WES, WGS	ODF3B	ENSG00000177989	upstream
22:50532837:T:C	30050_Mean_corpuscular_haemoglobin_inst_mean__RINT	WGS	0.0591405	0.0520759	0.0662051	1.69E-60	0.672316	IMP, WES, WGS	ODF3B	ENSG00000177989	upstream
22:50532837:T:C	30260_Mean_reticulocyte_volume_inst_mean__RINT	WGS	0.0905576	0.0831005	0.0980147	3.22E-125	0.672338	IMP, WES, WGS	ODF3B	ENSG00000177989	upstream
22:50533209:A:AAAAAAG	30250_Reticulocyte_count_inst_mean__RINT	WGS	-0.0378014	-0.045524	-0.0300788	8.49E-22	0.701334	IMP, WES, WGS	ODF3B	ENSG00000177989	upstream
23:101660486:A:G	30670_Urea_inst_mean__RINT	WGS	-0.0281016	-0.0347839	-0.0214193	1.69E-16	0.249111	IMP, WES, WGS	ARMCX2	ENSG00000184867	upstream
23:106188983:C:A	3143_Ankle_spacing_width_inst_mean__RINT	WGS	-2.42028	-3.07544	-1.76511	4.48E-13	3.60E-05	WGS	PWWP3B	ENSG00000157502	intronic
23:106773038:A:T	30700_Creatinine_inst_mean__RINT	WGS	0.154017	0.129829	0.178206	9.62E-36	0.00981579	IMP, WES, WGS	RNF128	ENSG00000133135	missense
23:108720948:C:T	30770_IGF_1_inst_mean__RINT	WGS	-0.0251779	-0.0320172	-0.0183385	5.38E-13	0.22124	IMP, WES, WGS	AL035425.3	ENSG00000260548	downstream
23:108780303:A:G	50_Standing_height_inst_mean__RINT	WGS	0.0187475	0.0135747	0.0239202	1.22E-12	0.84778	IMP, WES, WGS			intergenic
23:110455531:G:T	30640_Apolipoprotein_B_inst_mean__RINT	WGS	-0.0291689	-0.0350034	-0.0233345	1.14E-22	0.39954	IMP, WES, WGS	RTL9	ENSG00000243978	3_prime_UTR
23:110455531:G:T	30690_Cholesterol_inst_mean__RINT	WGS	-0.0232471	-0.0290805	-0.0174137	5.68E-15	0.39936	IMP, WES, WGS	RTL9	ENSG00000243978	3_prime_UTR
23:110455531:G:T	30780_LDL_direct_inst_mean__RINT	WGS	-0.0235212	-0.0294318	-0.0176106	6.21E-15	0.399405	IMP, WES, WGS	RTL9	ENSG00000243978	3_prime_UTR
23:110542891:G:A	30870_Triglycerides_inst_mean__RINT	WGS	-0.0348997	-0.0406919	-0.0291075	3.49E-32	0.39442	IMP, WES, WGS			intergenic
23:110590192:G:A	30600_Albumin_inst_mean__RINT	WGS	-0.0249482	-0.0312895	-0.0186069	1.25E-14	0.38813	IMP, WES, WGS			intergenic
23:110591073:TA:T	30830_SHBG_inst_mean__RINT	IMP	0.069507	0.0638834	0.0751305	1.21E-129	0.396256	IMP, WES, WGS			intergenic
23:110669678:T:A	30850_Testosterone_inst_mean__RINT	IMP	0.0276107	0.0236371	0.0315844	3.10E-42	0.394913	IMP, WES, WGS	CHRDL1	ENSG00000101938	downstream
23:114350014:T:C	50_Standing_height_inst_mean__RINT	IMP	-3.29619	-4.20254	-2.38984	1.02E-12	3.16E-05	IMP			intergenic
23:118364646:T:C	50_Standing_height_inst_mean__RINT	IMP	-1.97698	-2.52276	-1.43121	1.25E-12	2.48E-05	IMP, WGS	WDR44	ENSG00000131725	intronic
23:119242444:T:A	3062_Forced_vital_capacity_FVC_inst_mean__RINT	WGS	-1.56815	-1.94429	-1.19201	3.05E-16	2.33E-05	WGS	PGRMC1	ENSG00000101856	intronic
23:119242444:T:A	3063_Forced_expiratory_volume_in_1_second_FEV1_inst_mean__RINT	WGS	-1.43183	-1.81521	-1.04845	2.48E-13	2.33E-05	WGS	PGRMC1	ENSG00000101856	intronic
23:119477361:G:A	50_Standing_height_inst_mean__RINT	IMP	-2.23701	-2.8259	-1.64812	9.67E-14	5.19E-05	IMP, WES, WGS			intergenic
23:123071565:T:C	50_Standing_height_inst_mean__RINT	IMP	-2.57404	-3.21676	-1.93133	4.17E-15	2.51E-05	IMP			intergenic
23:124115658:C:T	30260_Mean_reticulocyte_volume_inst_mean__RINT	IMP	-0.0260178	-0.0328929	-0.0191427	1.20E-13	0.232307	IMP, WES, WGS			intergenic
23:1243320:G:A	30150_Eosinophill_count_inst_mean__RINT	WGS	-0.0848839	-0.0952199	-0.0745479	2.72E-58	0.869097	WGS			intergenic
23:1243320:G:A	RGC_AllergicDiseaseCases_vs_AllergicDiseaseControls__BIN	WGS	0.860465	0.834979	0.886729	1.16E-22	0.870121	WGS			intergenic
23:1243320:G:A	RGC_AsthmaCases_vs_AllergicDiseaseControls__BIN	WGS	0.834085	0.804831	0.864403	2.30E-23	0.870642	WGS			intergenic
23:1243320:G:A	RGC_Asthma__BIN	WGS	0.862629	0.8357	0.890425	6.70E-20	0.869443	WGS			intergenic
23:1243320:G:A	RGC_ChildhoodAsthmaCases_vs_AllergicDiseaseControls__BIN	WGS	0.798859	0.755219	0.845021	4.68E-15	0.872057	WGS			intergenic
23:129241022:G:A	50_Standing_height_inst_mean__RINT	IMP	-2.43748	-3.00377	-1.87119	3.28E-17	2.57E-05	IMP			intergenic
23:134686694:T:C	50_Standing_height_inst_mean__RINT	WGS	-0.0171957	-0.0215581	-0.0128334	1.11E-14	0.761881	IMP, WGS			intergenic
23:137625322:A:G	23105_Basal_metabolic_rate_inst_mean__RINT	IMP	0.0164608	0.0119032	0.0210185	1.45E-12	0.776323	IMP, WGS			intergenic
23:138757605:C:A	3063_Forced_expiratory_volume_in_1_second_FEV1_inst_mean__RINT	WGS	-1.66348	-2.08339	-1.24356	8.21E-15	2.33E-05	WGS			intergenic
23:148502438:G:A	30220_Basophill_percentage_inst_mean__RINT	IMP	0.0257415	0.0194694	0.0320136	8.70E-16	0.570367	IMP, WGS	AFF2	ENSG00000155966	intronic
23:148502438:G:A	30130_Monocyte_count_inst_mean__RINT	WGS	-0.0221804	-0.0278718	-0.0164889	2.20E-14	0.573613	IMP, WGS	AFF2	ENSG00000155966	intronic
23:14875053:G:A	30760_HDL_cholesterol_inst_mean__RINT	IMP	0.0433568	0.0320696	0.0546441	5.13E-14	0.060932	IMP, WES, WGS	MOSPD2	ENSG00000130150	intronic
23:149972128:C:CTT	30010_Red_blood_cell_erythrocyte_count_inst_mean__RINT	IMP	-0.0937823	-0.12016	-0.0674049	3.20E-12	0.00923453	IMP, WGS			intergenic
23:153623628:C:T	30720_Cystatin_C_inst_mean__RINT	IMP	-0.0197671	-0.0250569	-0.0144774	2.40E-13	0.535284	IMP, WGS			intergenic
23:154000721:T:C	30120_Lymphocyte_count_inst_mean__RINT	WGS	0.0329294	0.0250988	0.04076	1.69E-16	0.832451	IMP, WES, WGS			intergenic
23:154318209:G:A	30150_Eosinophill_count_inst_mean__RINT	IMP	-0.0373741	-0.0478549	-0.0268933	2.77E-12	0.0883891	IMP, WGS	TKTL1	ENSG00000007350	intronic
23:154534419:G:A	30750_Glycated_haemoglobin_HbA1c_inst_mean__RINT	WES	-0.889941	-1.04075	-0.739129	6.15E-31	0.000327982	IMP, WES, WGS	G6PD	ENSG00000160211	missense
23:155559083:T:A	30750_Glycated_haemoglobin_HbA1c_inst_mean__RINT	IMP	-0.674115	-0.828573	-0.519657	1.19E-17	0.00043899	IMP, WGS	TMLHE	ENSG00000185973	intronic
23:18451196:CTTTTT:C	46_Hand_grip_strength_left_inst_mean__RINT	WGS	-1.35901	-1.72503	-0.992993	3.41E-13	2.48E-05	WGS	CDKL5	ENSG00000008086	intronic
23:18472284:T:A	30700_Creatinine_inst_mean__RINT	WGS	-0.02209	-0.0272454	-0.0169346	4.54E-17	0.311024	IMP, WES, WGS	CDKL5	ENSG00000008086	intronic
23:18472284:T:A	30720_Cystatin_C_inst_mean__RINT	WGS	-0.0232141	-0.0288238	-0.0176043	5.03E-16	0.311065	IMP, WES, WGS	CDKL5	ENSG00000008086	intronic
23:20253556:C:A	30610_Alkaline_phosphatase_inst_mean__RINT	WGS	-0.0289945	-0.036435	-0.0215541	2.21E-14	0.155245	IMP, WES, WGS	RPS6KA3	ENSG00000177189	intronic
23:22025806:C:G	30810_Phosphate_inst_mean__RINT	IMP	-0.0453209	-0.0517549	-0.0388869	2.35E-43	0.358621	IMP, WES, WGS			intergenic
23:30670451:G:T	3581_Age_at_menopause_last_menstrual_period_inst_mean__RINT	WGS	-0.0502114	-0.0634012	-0.0370215	8.57E-14	0.316158	IMP, WGS	GK	ENSG00000198814	intronic
23:31018029:A:G	50_Standing_height_inst_mean__RINT	WGS	-1.73231	-2.18137	-1.28326	4.00E-14	1.77E-05	WGS			intergenic
23:31836665:G:C	23104_Body_mass_index_BMI_inst_mean__RINT	IMP	0.0222398	0.0160249	0.0284547	2.32E-12	0.340839	IMP, WES, WGS	DMD	ENSG00000198947	intronic
23:32795043:G:A	50_Standing_height_inst_mean__RINT	WGS	-1.64995	-2.09897	-1.20093	5.93E-13	1.77E-05	WGS	DMD	ENSG00000198947	intronic
23:35674415:T:C	50_Standing_height_inst_mean__RINT	WGS	-1.63132	-2.08043	-1.1822	1.09E-12	1.77E-05	WGS			intergenic
23:3744023:C:T	30120_Lymphocyte_count_inst_mean__RINT	WGS	-0.0300563	-0.036545	-0.0235677	1.10E-19	0.283689	IMP, WGS			intergenic
23:39850941:C:T	30080_Platelet_count_inst_mean__RINT	WGS	0.039732	0.0341372	0.0453268	4.87E-44	0.409354	IMP, WGS			intergenic
23:40987273:A:G	30250_Reticulocyte_count_inst_mean__RINT	WGS	-0.0730254	-0.0803481	-0.0657027	4.50E-85	0.200433	IMP, WGS			intergenic
23:47965637:C:T	50_Standing_height_inst_mean__RINT	IMP	-3.03165	-3.8861	-2.1772	3.55E-12	2.45E-05	IMP			intergenic
23:49833596:G:A	50_Standing_height_inst_mean__RINT	WGS	-1.31182	-1.67004	-0.953598	7.10E-13	2.48E-05	WGS	PAGE4	ENSG00000101951	intronic
23:50402106:T:C	30600_Albumin_inst_mean__RINT	WGS	0.083392	0.0623488	0.104435	8.03E-15	0.0221264	WGS	DGKK	ENSG00000274588	intronic
23:53079771:TAC:T	30770_IGF_1_inst_mean__RINT	WGS	0.0320136	0.0248893	0.039138	1.28E-18	0.197174	IMP, WES, WGS	GPR173	ENSG00000184194	3_prime_UTR
23:54493152:C:T	50_Standing_height_inst_mean__RINT	WGS	-1.6188	-2.06809	-1.1695	1.64E-12	1.77E-05	WGS	FGD1	ENSG00000102302	intronic
23:54940614:C:A	30040_Mean_corpuscular_volume_inst_mean__RINT	WGS	-0.256454	-0.318325	-0.194584	4.51E-16	0.00192327	IMP, WES, WGS	PFKFB1	ENSG00000158571	intronic
23:54940614:C:A	30050_Mean_corpuscular_haemoglobin_inst_mean__RINT	WGS	-0.273984	-0.335433	-0.212535	2.35E-18	0.00192329	IMP, WES, WGS	PFKFB1	ENSG00000158571	intronic
23:56830785:A:C	50_Standing_height_inst_mean__RINT	WGS	-1.41035	-1.78618	-1.03452	1.91E-13	2.12E-05	WGS			intergenic
23:56841671:T:C	30050_Mean_corpuscular_haemoglobin_inst_mean__RINT	IMP	-0.030631	-0.0374104	-0.0238517	8.32E-19	0.779893	IMP, WES, WGS			intergenic
23:56841671:T:C	30040_Mean_corpuscular_volume_inst_mean__RINT	WGS	-0.0255447	-0.0322869	-0.0188026	1.12E-13	0.788226	IMP, WGS			intergenic
23:62756405:C:A	50_Standing_height_inst_mean__RINT	WGS	-1.43583	-1.83199	-1.03967	1.22E-12	1.77E-05	WGS			intergenic
23:64889972:A:C	50_Standing_height_inst_mean__RINT	WGS	-1.43704	-1.83324	-1.04085	1.17E-12	1.77E-05	WGS			intergenic
23:650564:G:A	50_Standing_height_inst_mean__RINT	WGS	-0.026825	-0.0313099	-0.0223402	9.71E-32	0.476727	WGS	SHOX	ENSG00000185960	downstream
23:66005374:A:G	30260_Mean_reticulocyte_volume_inst_mean__RINT	WGS	-0.0301391	-0.0386762	-0.021602	4.54E-12	0.132336	IMP, WES, WGS			intergenic
23:67235423:C:T	50_Standing_height_inst_mean__RINT	WGS	-1.63673	-2.08581	-1.18764	9.11E-13	1.77E-05	WGS			intergenic
23:67700337:T:C	30850_Testosterone_inst_mean__RINT	WGS	0.179035	0.132604	0.225467	4.11E-14	0.00178589	IMP, WGS	AR	ENSG00000169083	intronic
23:68700102:G:A	30080_Platelet_count_inst_mean__RINT	WGS	-0.0443581	-0.0535379	-0.0351782	2.78E-21	0.10016	IMP, WGS	STARD8	ENSG00000130052	intronic
23:69161421:C:A	23106_Impedance_of_whole_body_inst_mean__RINT	WGS	0.0183079	0.0131177	0.0234981	4.73E-12	0.238745	IMP, WES, WGS	PJA1	ENSG00000181191	missense
23:71114383:G:A	30250_Reticulocyte_count_inst_mean__RINT	IMP	0.0322483	0.0259403	0.0385562	1.25E-23	0.322644	IMP, WES, WGS	IL2RG	ENSG00000147168	upstream
[truncated: 1,571 more rows]

## Sheet: SupplementaryData2_GeneBased
Name	Trait	Chromosome	WGS P-value	WES P-value	IMP P-value	Significant platforms
A1CF (ENSG00000148584)	30730_Gamma_glutamyltransferase_inst_mean__RINT	10	9.92E-11	6.41E-11	3.47E-09	IMP, WES, WGS
A1CF (ENSG00000148584)	30870_Triglycerides_inst_mean__RINT	10	1.69E-08	1.69E-08	1.73E-08	IMP, WES, WGS
ABCA1 (ENSG00000165029)	30630_Apolipoprotein_A_inst_mean__RINT	9	1.70E-144	8.69E-91	2.04E-20	IMP, WES, WGS
ABCA1 (ENSG00000165029)	30690_Cholesterol_inst_mean__RINT	9	6.02E-17	1.86E-27	1.40E-07	IMP, WES, WGS
ABCA1 (ENSG00000165029)	30710_C_reactive_protein_inst_mean__RINT	9	9.28E-14	9.26E-14	1.02E-10	IMP, WES, WGS
ABCA1 (ENSG00000165029)	30760_HDL_cholesterol_inst_mean__RINT	9	7.50E-124	4.38E-124	8.00E-19	IMP, WES, WGS
ABCB11 (ENSG00000073734)	30610_Alkaline_phosphatase_inst_mean__RINT	2	2.46E-10	1.04E-09	0.000303665	WES, WGS
ABCB11 (ENSG00000073734)	30730_Gamma_glutamyltransferase_inst_mean__RINT	2	1.30E-10	8.73E-11	1.55E-10	IMP, WES, WGS
ABCG2 (ENSG00000118777)	30880_Urate_inst_mean__RINT	4	2.80E-18	3.86E-18	8.06E-12	IMP, WES, WGS
ABCG5 (ENSG00000138075)	30690_Cholesterol_inst_mean__RINT	2	5.99E-09	5.02E-09	8.60E-07	WES, WGS
ABCG5 (ENSG00000138075)	30780_LDL_direct_inst_mean__RINT	2	5.20E-10	5.23E-10	1.97E-07	IMP, WES, WGS
ABHD14A-ACY1 (ENSG00000114786)	30770_IGF_1_inst_mean__RINT	3	4.12E-11	3.55E-11	1.06E-10	IMP, WES, WGS
AC126283.2 (ENSG00000285330)	30630_Apolipoprotein_A_inst_mean__RINT	4	1.30E-20	1.66E-20	2.89E-20	IMP, WES, WGS
AC126283.2 (ENSG00000285330)	30760_HDL_cholesterol_inst_mean__RINT	4	7.14E-13	7.06E-13	3.46E-12	IMP, WES, WGS
AC126283.2 (ENSG00000285330)	30830_SHBG_inst_mean__RINT	4	1.44E-18	9.18E-19	7.92E-16	IMP, WES, WGS
AC126283.2 (ENSG00000285330)	30870_Triglycerides_inst_mean__RINT	4	6.98E-13	5.58E-13	2.90E-11	IMP, WES, WGS
AC127029.3 (ENSG00000285947)	30770_IGF_1_inst_mean__RINT	17	3.22E-50	3.22E-50	3.88E-50	IMP, WES, WGS
ACAN (ENSG00000157766)	50_Standing_height_inst_mean__RINT	15	2.19E-29	4.85E-22	0.0643499	WES, WGS
ACO1 (ENSG00000122729)	30010_Red_blood_cell_erythrocyte_count_inst_mean__RINT	9	4.31E-10	7.69E-10	5.02E-06	WES, WGS
ACO1 (ENSG00000122729)	30020_Haemoglobin_concentration_inst_mean__RINT	9	2.19E-14	5.91E-14	4.75E-07	WES, WGS
ACO1 (ENSG00000122729)	30030_Haematocrit_percentage_inst_mean__RINT	9	6.40E-14	3.28E-14	6.00E-08	IMP, WES, WGS
ACVR1C (ENSG00000123612)	20022_Birth_weight_inst_mean__RINT	2	7.63E-09	8.16E-09	3.06E-07	WES, WGS
ACY1 (ENSG00000243989)	30770_IGF_1_inst_mean__RINT	3	4.95E-11	4.79E-11	8.49E-11	IMP, WES, WGS
ADAMTS10 (ENSG00000142303)	50_Standing_height_inst_mean__RINT	19	2.52E-14	1.32E-13	0.000267594	WES, WGS
ADAMTS17 (ENSG00000140470)	50_Standing_height_inst_mean__RINT	15	6.16E-14	1.21E-13	0.00105942	WES, WGS
ADAMTS3 (ENSG00000156140)	23106_Impedance_of_whole_body_inst_mean__RINT	4	1.53E-15	9.49E-15	4.77E-06	WES, WGS
ADH1B (ENSG00000196616)	30630_Apolipoprotein_A_inst_mean__RINT	4	1.08E-10	3.34E-11	8.97E-10	IMP, WES, WGS
AGER (ENSG00000204305)	30000_White_blood_cell_leukocyte_count_inst_mean__RINT	6	7.25E-09	7.16E-09	6.29E-09	IMP, WES, WGS
AGER (ENSG00000204305)	30120_Lymphocyte_count_inst_mean__RINT	6	9.29E-12	8.93E-12	2.71E-11	IMP, WES, WGS
AGPAT4 (ENSG00000026652)	30790_Lipoprotein_A_inst_mean__RINT	6	7.26E-19	7.25E-19	2.04E-16	IMP, WES, WGS
AL645922.1 (ENSG00000244255)	30000_White_blood_cell_leukocyte_count_inst_mean__RINT	6	2.61E-08	2.39E-08	1.78E-08	IMP, WES, WGS
AL645922.1 (ENSG00000244255)	30120_Lymphocyte_count_inst_mean__RINT	6	5.13E-11	5.03E-11	1.56E-11	IMP, WES, WGS
ALAS2 (ENSG00000158578)	30040_Mean_corpuscular_volume_inst_mean__RINT	23	2.12E-15	1.68E-15	2.07E-13	IMP, WES, WGS
ALAS2 (ENSG00000158578)	30050_Mean_corpuscular_haemoglobin_inst_mean__RINT	23	9.03E-19	6.48E-19	1.26E-15	IMP, WES, WGS
ALB (ENSG00000163631)	30600_Albumin_inst_mean__RINT	4	3.02E-89	3.94E-89	5.41E-22	IMP, WES, WGS
ALB (ENSG00000163631)	30680_Calcium_inst_mean__RINT	4	2.20E-29	4.13E-30	3.02E-08	IMP, WES, WGS
ALB (ENSG00000163631)	30860_Total_protein_inst_mean__RINT	4	4.69E-17	3.94E-17	0.0060883	WES, WGS
ALDH16A1 (ENSG00000161618)	30880_Urate_inst_mean__RINT	19	4.75E-23	4.75E-23	1.54E-12	IMP, WES, WGS
ALDH5A1 (ENSG00000112294)	30610_Alkaline_phosphatase_inst_mean__RINT	6	6.87E-11	5.95E-11	9.17E-11	IMP, WES, WGS
ALOX15 (ENSG00000161905)	30150_Eosinophill_count_inst_mean__RINT	17	1.11E-16	9.97E-17	5.66E-13	IMP, WES, WGS
ALPL (ENSG00000162551)	30610_Alkaline_phosphatase_inst_mean__RINT	1	1.26E-306	1.26E-306	1.64E-306	IMP, WES, WGS
ALPL (ENSG00000162551)	30680_Calcium_inst_mean__RINT	1	1.20E-07	2.75E-09	0.000396258	WES, WGS
ALPL (ENSG00000162551)	30810_Phosphate_inst_mean__RINT	1	6.82E-75	7.34E-76	1.67E-16	IMP, WES, WGS
AMPD3 (ENSG00000133805)	30250_Reticulocyte_count_inst_mean__RINT	11	1.11E-08	1.10E-08	4.06E-08	IMP, WES, WGS
AMPD3 (ENSG00000133805)	30750_Glycated_haemoglobin_HbA1c_inst_mean__RINT	11	3.46E-15	2.58E-15	1.45E-14	IMP, WES, WGS
ANGPTL3 (ENSG00000132855)	30630_Apolipoprotein_A_inst_mean__RINT	1	3.50E-30	1.45E-29	5.31E-25	IMP, WES, WGS
ANGPTL3 (ENSG00000132855)	30690_Cholesterol_inst_mean__RINT	1	3.48E-29	1.12E-29	4.89E-18	IMP, WES, WGS
ANGPTL3 (ENSG00000132855)	30760_HDL_cholesterol_inst_mean__RINT	1	1.36E-09	1.97E-09	1.92E-08	IMP, WES, WGS
ANGPTL3 (ENSG00000132855)	30780_LDL_direct_inst_mean__RINT	1	1.02E-15	2.79E-16	4.74E-09	IMP, WES, WGS
ANGPTL3 (ENSG00000132855)	30870_Triglycerides_inst_mean__RINT	1	1.12E-46	9.63E-47	6.09E-28	IMP, WES, WGS
ANGPTL4 (ENSG00000167772)	30870_Triglycerides_inst_mean__RINT	19	1.00E-08	1.18E-08	6.06E-06	WES, WGS
ANGPTL8 (ENSG00000130173)	30760_HDL_cholesterol_inst_mean__RINT	19	1.59E-09	1.76E-09	1.23E-08	IMP, WES, WGS
ANGPTL8 (ENSG00000130173)	30870_Triglycerides_inst_mean__RINT	19	2.68E-11	2.65E-11	7.63E-11	IMP, WES, WGS
ANK1 (ENSG00000029534)	30250_Reticulocyte_count_inst_mean__RINT	8	5.95E-12	1.12E-13	5.69E-05	WES, WGS
ANK1 (ENSG00000029534)	30260_Mean_reticulocyte_volume_inst_mean__RINT	8	4.36E-15	4.87E-15	0.000473549	WES, WGS
ANK1 (ENSG00000029534)	30750_Glycated_haemoglobin_HbA1c_inst_mean__RINT	8	1.20E-11	1.93E-12	2.12E-06	WES, WGS
ANKH (ENSG00000154122)	30750_Glycated_haemoglobin_HbA1c_inst_mean__RINT	5	7.05E-12	7.06E-12	1.04E-11	IMP, WES, WGS
ANKRD11 (ENSG00000167522)	3062_Forced_vital_capacity_FVC_inst_mean__RINT	16	6.14E-09	2.07E-07	0.12466	WES, WGS
ANO5 (ENSG00000171714)	30650_Aspartate_aminotransferase_inst_mean__RINT	11	8.29E-15	1.87E-14	1.43E-13	IMP, WES, WGS
APCS (ENSG00000132703)	30710_C_reactive_protein_inst_mean__RINT	1	2.41E-15	2.38E-15	2.38E-15	IMP, WES, WGS
APOA1 (ENSG00000118137)	30630_Apolipoprotein_A_inst_mean__RINT	11	3.16E-27	6.45E-31	1.35E-15	IMP, WES, WGS
APOA1 (ENSG00000118137)	30760_HDL_cholesterol_inst_mean__RINT	11	2.37E-29	3.60E-31	4.31E-18	IMP, WES, WGS
APOA5 (ENSG00000110243)	30760_HDL_cholesterol_inst_mean__RINT	11	4.70E-11	9.74E-11	9.51E-06	WES, WGS
APOA5 (ENSG00000110243)	30870_Triglycerides_inst_mean__RINT	11	1.46E-18	4.81E-18	5.76E-12	IMP, WES, WGS
APOB (ENSG00000084674)	30610_Alkaline_phosphatase_inst_mean__RINT	2	1.18E-08	3.13E-07	0.0951068	WGS
APOB (ENSG00000084674)	30640_Apolipoprotein_B_inst_mean__RINT	2	5.16E-108	9.00E-113	2.16E-35	IMP, WES, WGS
APOB (ENSG00000084674)	30660_Direct_bilirubin_inst_mean__RINT	2	1.84E-13	6.98E-09	0.00198504	WES, WGS
APOB (ENSG00000084674)	30690_Cholesterol_inst_mean__RINT	2	4.66E-119	2.58E-120	2.12E-24	IMP, WES, WGS
APOB (ENSG00000084674)	30760_HDL_cholesterol_inst_mean__RINT	2	9.66E-10	5.42E-09	0.000688283	WES, WGS
APOB (ENSG00000084674)	30780_LDL_direct_inst_mean__RINT	2	4.18E-169	2.44E-170	2.82E-34	IMP, WES, WGS
APOB (ENSG00000084674)	30870_Triglycerides_inst_mean__RINT	2	1.80E-80	4.01E-78	4.26E-12	IMP, WES, WGS
APOB (ENSG00000084674)	30890_Vitamin_D_inst_mean__RINT	2	8.43E-14	5.39E-08	0.000150786	WES, WGS
APOB (ENSG00000084674)	RGC_LipidLowering_Med__BIN	2	2.96E-12	3.12E-12	2.78E-09	IMP, WES, WGS
APOC3 (ENSG00000110245)	30630_Apolipoprotein_A_inst_mean__RINT	11	4.41E-87	5.99E-84	4.18E-67	IMP, WES, WGS
APOC3 (ENSG00000110245)	30760_HDL_cholesterol_inst_mean__RINT	11	1.60E-139	2.15E-133	2.12E-105	IMP, WES, WGS
APOC3 (ENSG00000110245)	30870_Triglycerides_inst_mean__RINT	11	1.11E-242	1.94E-237	6.91E-171	IMP, WES, WGS
APOE (ENSG00000130203)	30640_Apolipoprotein_B_inst_mean__RINT	19	9.80E-15	8.91E-15	1.28E-16	IMP, WES, WGS
APOE (ENSG00000130203)	30710_C_reactive_protein_inst_mean__RINT	19	1.25E-08	1.01E-08	1.54E-09	IMP, WES, WGS
APOE (ENSG00000130203)	30780_LDL_direct_inst_mean__RINT	19	5.67E-09	5.17E-09	4.47E-10	IMP, WES, WGS
ARHGAP25 (ENSG00000163219)	30130_Monocyte_count_inst_mean__RINT	2	6.36E-09	6.36E-09	1.05E-08	IMP, WES, WGS
ARHGAP39 (ENSG00000147799)	30620_Alanine_aminotransferase_inst_mean__RINT	8	1.88E-08	1.68E-08	4.40E-09	IMP, WES, WGS
ASGR1 (ENSG00000141505)	30610_Alkaline_phosphatase_inst_mean__RINT	17	8.33E-82	6.35E-81	2.15E-33	IMP, WES, WGS
ATAT1 (ENSG00000137343)	30120_Lymphocyte_count_inst_mean__RINT	6	6.53E-10	5.38E-10	2.12E-10	IMP, WES, WGS
ATG16L1 (ENSG00000085978)	30840_Total_bilirubin_inst_mean__RINT	2	1.99E-05	1.57E-05	1.28E-08	IMP
ATP11C (ENSG00000101974)	30660_Direct_bilirubin_inst_mean__RINT	23	6.71E-09	7.62E-08	0.0343355	WES, WGS
ATR (ENSG00000175054)	30040_Mean_corpuscular_volume_inst_mean__RINT	3	1.71E-20	1.13E-20	1.02E-17	IMP, WES, WGS
ATR (ENSG00000175054)	30050_Mean_corpuscular_haemoglobin_inst_mean__RINT	3	1.20E-15	6.79E-16	1.65E-13	IMP, WES, WGS
ATR (ENSG00000175054)	30260_Mean_reticulocyte_volume_inst_mean__RINT	3	1.50E-14	6.84E-15	1.82E-12	IMP, WES, WGS
AXIN1 (ENSG00000103126)	30050_Mean_corpuscular_haemoglobin_inst_mean__RINT	16	1.01E-08	1.02E-08	5.22E-09	IMP, WES, WGS
AXL (ENSG00000167601)	30750_Glycated_haemoglobin_HbA1c_inst_mean__RINT	19	1.46E-09	1.46E-09	1.19E-08	IMP, WES, WGS
B4GALNT3 (ENSG00000139044)	30610_Alkaline_phosphatase_inst_mean__RINT	12	4.02E-14	5.03E-14	8.05E-08	IMP, WES, WGS
BLVRB (ENSG00000090013)	30840_Total_bilirubin_inst_mean__RINT	19	1.88E-08	2.20E-08	1.70E-08	IMP, WES, WGS
C2CD4A (ENSG00000198535)	30770_IGF_1_inst_mean__RINT	15	8.92E-11	1.16E-10	1.70E-09	IMP, WES, WGS
C8orf82 (ENSG00000213563)	30620_Alanine_aminotransferase_inst_mean__RINT	8	2.98E-08	2.55E-08	2.44E-08	IMP, WES, WGS
CA1 (ENSG00000133742)	30250_Reticulocyte_count_inst_mean__RINT	8	3.20E-09	6.55E-09	9.58E-07	WES, WGS
CAD (ENSG00000084774)	30040_Mean_corpuscular_volume_inst_mean__RINT	2	6.42E-15	2.59E-12	0.00814454	WES, WGS
CAD (ENSG00000084774)	30260_Mean_reticulocyte_volume_inst_mean__RINT	2	7.20E-27	2.21E-24	0.00849181	WES, WGS
CALR (ENSG00000179218)	30010_Red_blood_cell_erythrocyte_count_inst_mean__RINT	19	1.63E-19	3.40E-07	0.883533	WGS
CALR (ENSG00000179218)	30020_Haemoglobin_concentration_inst_mean__RINT	19	1.06E-08	0.0169208	0.964394	WGS
CALR (ENSG00000179218)	30030_Haematocrit_percentage_inst_mean__RINT	19	1.11E-09	0.0539705	0.952254	WGS
CALR (ENSG00000179218)	30080_Platelet_count_inst_mean__RINT	19	1.30E-30	6.10E-17	0.888965	WES, WGS
CALR (ENSG00000179218)	30260_Mean_reticulocyte_volume_inst_mean__RINT	19	6.97E-10	4.16E-10	0.0862956	WES, WGS
CASR (ENSG00000036828)	30680_Calcium_inst_mean__RINT	3	3.63E-21	3.15E-21	2.21E-16	IMP, WES, WGS
CBFA2T3 (ENSG00000129993)	30050_Mean_corpuscular_haemoglobin_inst_mean__RINT	16	1.85E-08	6.65E-06	0.0451131	WGS
CD36 (ENSG00000135218)	30630_Apolipoprotein_A_inst_mean__RINT	7	1.25E-08	9.36E-09	0.000102403	WES, WGS
CDSN (ENSG00000204539)	30000_White_blood_cell_leukocyte_count_inst_mean__RINT	6	1.13E-08	1.16E-08	1.06E-08	IMP, WES, WGS
CDSN (ENSG00000204539)	30120_Lymphocyte_count_inst_mean__RINT	6	2.90E-14	2.78E-14	2.36E-14	IMP, WES, WGS
CEACAM20 (ENSG00000273777)	30640_Apolipoprotein_B_inst_mean__RINT	19	4.43E-06	4.42E-06	5.82E-09	IMP
CELSR2 (ENSG00000143126)	30640_Apolipoprotein_B_inst_mean__RINT	1	1.69E-09	1.68E-09	6.73E-10	IMP, WES, WGS
CETP (ENSG00000087237)	30630_Apolipoprotein_A_inst_mean__RINT	16	1.04E-27	9.69E-28	8.60E-18	IMP, WES, WGS
CETP (ENSG00000087237)	30760_HDL_cholesterol_inst_mean__RINT	16	8.71E-47	1.81E-50	2.77E-27	IMP, WES, WGS
CFB (ENSG00000243649)	30000_White_blood_cell_leukocyte_count_inst_mean__RINT	6	2.38E-08	2.33E-08	1.58E-08	IMP, WES, WGS
CFB (ENSG00000243649)	30120_Lymphocyte_count_inst_mean__RINT	6	3.53E-11	3.54E-11	1.29E-11	IMP, WES, WGS
CGNL1 (ENSG00000128849)	30720_Cystatin_C_inst_mean__RINT	15	9.86E-11	1.79E-09	4.73E-06	WES, WGS
CHD2 (ENSG00000173575)	30120_Lymphocyte_count_inst_mean__RINT	15	5.85E-13	1.30E-07	0.0889472	WES, WGS
CHEK2 (ENSG00000183765)	30000_White_blood_cell_leukocyte_count_inst_mean__RINT	22	2.75E-15	1.20E-13	7.08E-08	IMP, WES, WGS
CHEK2 (ENSG00000183765)	30050_Mean_corpuscular_haemoglobin_inst_mean__RINT	22	6.05E-11	2.91E-10	4.02E-08	IMP, WES, WGS
CHEK2 (ENSG00000183765)	30120_Lymphocyte_count_inst_mean__RINT	22	4.72E-10	1.42E-08	6.96E-07	WES, WGS
CHEK2 (ENSG00000183765)	30140_Neutrophill_count_inst_mean__RINT	22	5.07E-10	2.70E-09	0.000478336	WES, WGS
CHEK2 (ENSG00000183765)	3581_Age_at_menopause_last_menstrual_period_inst_mean__RINT	22	1.05E-17	1.10E-14	3.20E-17	IMP, WES, WGS
CLDN10 (ENSG00000134873)	30670_Urea_inst_mean__RINT	13	1.08E-08	2.95E-08	0.415943	WES, WGS
CLDN10 (ENSG00000134873)	30720_Cystatin_C_inst_mean__RINT	13	7.92E-12	1.93E-11	0.00528915	WES, WGS
CLEC10A (ENSG00000132514)	30830_SHBG_inst_mean__RINT	17	8.92E-19	8.91E-19	5.09E-27	IMP, WES, WGS
CLEC3A (ENSG00000166509)	50_Standing_height_inst_mean__RINT	16	9.55E-09	5.49E-09	2.15E-08	IMP, WES, WGS
CNNM1 (ENSG00000119946)	30650_Aspartate_aminotransferase_inst_mean__RINT	10	9.21E-14	8.90E-14	0.132811	WES, WGS
COL4A3 (ENSG00000169031)	RGC_Urinary_AlbuminCreatinine_Ratio__RINT	2	1.84E-11	1.05E-09	0.23146	WES, WGS
COL4A4 (ENSG00000081052)	30500_Microalbumin_in_urine_inst_mean__RINT	2	1.90E-20	3.15E-21	1.67E-16	IMP, WES, WGS
COL4A4 (ENSG00000081052)	RGC_Urinary_AlbuminCreatinine_Ratio__RINT	2	5.53E-28	1.56E-27	1.89E-18	IMP, WES, WGS
COL6A1 (ENSG00000142156)	5256_Corneal_hysteresis_right_inst_mean__RINT	21	1.50E-11	1.82E-11	0.000221984	WES, WGS
CRISPLD1 (ENSG00000121005)	50_Standing_height_inst_mean__RINT	8	4.14E-08	2.21E-08	2.33E-05	WES, WGS
CRISPLD2 (ENSG00000103196)	50_Standing_height_inst_mean__RINT	16	1.32E-11	8.98E-10	3.39E-06	WES, WGS
CRP (ENSG00000132693)	30710_C_reactive_protein_inst_mean__RINT	1	9.16E-130	3.73E-130	1.38E-94	IMP, WES, WGS
CSF2RB (ENSG00000100368)	30150_Eosinophill_count_inst_mean__RINT	22	7.81E-14	8.71E-14	2.84E-12	IMP, WES, WGS
CST3 (ENSG00000101439)	30720_Cystatin_C_inst_mean__RINT	20	5.51E-294	2.38E-289	2.16E-152	IMP, WES, WGS
CST9 (ENSG00000173335)	30720_Cystatin_C_inst_mean__RINT	20	3.23E-08	3.22E-08	6.50E-09	IMP, WES, WGS
CTU2 (ENSG00000174177)	30010_Red_blood_cell_erythrocyte_count_inst_mean__RINT	16	2.71E-10	2.70E-10	1.69E-10	IMP, WES, WGS
CTU2 (ENSG00000174177)	30020_Haemoglobin_concentration_inst_mean__RINT	16	1.17E-12	1.17E-12	6.27E-13	IMP, WES, WGS
CTU2 (ENSG00000174177)	30030_Haematocrit_percentage_inst_mean__RINT	16	4.31E-09	4.29E-09	2.19E-09	IMP, WES, WGS
CTU2 (ENSG00000174177)	30250_Reticulocyte_count_inst_mean__RINT	16	7.53E-14	7.51E-14	3.34E-14	IMP, WES, WGS
CTU2 (ENSG00000174177)	30750_Glycated_haemoglobin_HbA1c_inst_mean__RINT	16	1.68E-31	1.67E-31	7.39E-32	IMP, WES, WGS
CUBN (ENSG00000107611)	30500_Microalbumin_in_urine_inst_mean__RINT	10	3.63E-14	2.33E-15	3.99E-07	WES, WGS
CUBN (ENSG00000107611)	RGC_Urinary_AlbuminCreatinine_Ratio__RINT	10	2.71E-19	1.14E-18	2.97E-14	IMP, WES, WGS
CXCL6 (ENSG00000124875)	30140_Neutrophill_count_inst_mean__RINT	4	8.40E-09	1.10E-08	2.81E-08	IMP, WES, WGS
CXCR2 (ENSG00000180871)	30000_White_blood_cell_leukocyte_count_inst_mean__RINT	2	9.06E-41	6.67E-41	1.73E-27	IMP, WES, WGS
CXCR2 (ENSG00000180871)	30140_Neutrophill_count_inst_mean__RINT	2	1.79E-57	1.69E-57	1.93E-40	IMP, WES, WGS
CXCR4 (ENSG00000121966)	30130_Monocyte_count_inst_mean__RINT	2	1.79E-08	4.28E-09	0.417775	WES, WGS
CYP2R1 (ENSG00000186104)	30890_Vitamin_D_inst_mean__RINT	11	5.84E-16	5.53E-16	4.86E-13	IMP, WES, WGS
DBH (ENSG00000123454)	4079_Diastolic_blood_pressure_automated_reading_inst_mean__RINT	9	6.41E-10	7.06E-10	3.15E-08	IMP, WES, WGS
DDR1 (ENSG00000204580)	30120_Lymphocyte_count_inst_mean__RINT	6	6.77E-09	8.25E-09	6.12E-09	IMP, WES, WGS
DDX3X (ENSG00000215301)	30120_Lymphocyte_count_inst_mean__RINT	23	3.70E-09	3.44E-06	0.571705	WGS
DGKD (ENSG00000077044)	30660_Direct_bilirubin_inst_mean__RINT	2	1.15E-11	1.26E-11	4.15E-13	IMP, WES, WGS
DGKD (ENSG00000077044)	30840_Total_bilirubin_inst_mean__RINT	2	2.10E-16	2.75E-16	1.02E-17	IMP, WES, WGS
DNAH2 (ENSG00000183914)	30830_SHBG_inst_mean__RINT	17	1.51E-09	1.65E-09	1.78E-16	IMP, WES, WGS
DOT1L (ENSG00000104885)	50_Standing_height_inst_mean__RINT	19	2.10E-06	3.74E-09	0.00674336	WES
DTL (ENSG00000143476)	50_Standing_height_inst_mean__RINT	1	8.06E-16	1.13E-13	0.0048206	WES, WGS
E2F8 (ENSG00000129173)	30010_Red_blood_cell_erythrocyte_count_inst_mean__RINT	11	6.15E-11	6.15E-11	2.38E-05	WES, WGS
E2F8 (ENSG00000129173)	30040_Mean_corpuscular_volume_inst_mean__RINT	11	1.76E-15	1.76E-15	8.36E-09	IMP, WES, WGS
E2F8 (ENSG00000129173)	30050_Mean_corpuscular_haemoglobin_inst_mean__RINT	11	1.19E-13	1.19E-13	1.25E-07	IMP, WES, WGS
E2F8 (ENSG00000129173)	30260_Mean_reticulocyte_volume_inst_mean__RINT	11	1.39E-10	1.39E-10	3.50E-07	WES, WGS
ECE1 (ENSG00000117298)	30610_Alkaline_phosphatase_inst_mean__RINT	1	2.52E-18	2.50E-18	1.82E-18	IMP, WES, WGS
ENPP1 (ENSG00000197594)	30810_Phosphate_inst_mean__RINT	6	2.56E-09	9.89E-10	1.51E-05	WES, WGS
EPB41 (ENSG00000159023)	30750_Glycated_haemoglobin_HbA1c_inst_mean__RINT	1	4.29E-10	3.28E-10	0.661272	WES, WGS
EPO (ENSG00000130427)	30010_Red_blood_cell_erythrocyte_count_inst_mean__RINT	7	2.15E-24	3.84E-24	4.93E-24	IMP, WES, WGS
EPO (ENSG00000130427)	30020_Haemoglobin_concentration_inst_mean__RINT	7	5.48E-28	9.75E-28	1.65E-27	IMP, WES, WGS
EPO (ENSG00000130427)	30030_Haematocrit_percentage_inst_mean__RINT	7	1.76E-29	3.29E-29	3.52E-29	IMP, WES, WGS
EPPK1 (ENSG00000261150)	30620_Alanine_aminotransferase_inst_mean__RINT	8	3.51E-12	3.46E-12	1.21E-10	IMP, WES, WGS
EPX (ENSG00000121053)	30150_Eosinophill_count_inst_mean__RINT	17	2.30E-08	2.30E-08	4.96E-07	WES, WGS
EXOC3L4 (ENSG00000205436)	30730_Gamma_glutamyltransferase_inst_mean__RINT	14	4.22E-11	5.11E-11	4.16E-06	WES, WGS
FBN2 (ENSG00000138829)	50_Standing_height_inst_mean__RINT	5	7.44E-13	5.20E-13	1.05E-12	IMP, WES, WGS
FCGR2B (ENSG00000072694)	30860_Total_protein_inst_mean__RINT	1	9.91E-14	7.94E-12	2.23E-10	IMP, WES, WGS
FCGRT (ENSG00000104870)	30600_Albumin_inst_mean__RINT	19	7.04E-71	3.22E-71	1.27E-57	IMP, WES, WGS
FCGRT (ENSG00000104870)	30680_Calcium_inst_mean__RINT	19	2.15E-16	2.77E-16	2.18E-15	IMP, WES, WGS
FCGRT (ENSG00000104870)	30860_Total_protein_inst_mean__RINT	19	2.19E-48	7.67E-55	5.63E-43	IMP, WES, WGS
FGFR3 (ENSG00000068078)	50_Standing_height_inst_mean__RINT	4	4.07E-09	6.07E-09	1.17E-05	WES, WGS
FLG (ENSG00000143631)	30890_Vitamin_D_inst_mean__RINT	1	3.17E-13	2.93E-13	1.44E-09	IMP, WES, WGS
FLG (ENSG00000143631)	3761_Age_hay_fever_rhinitis_or_eczema_diagnosed_inst_mean__RINT	1	1.19E-09	9.65E-10	4.10E-07	WES, WGS
FLG (ENSG00000143631)	RGC_AllergicDiseaseCases_vs_AllergicDiseaseControls__BIN	1	1.50E-08	8.74E-09	8.84E-05	WES, WGS
FLG (ENSG00000143631)	RGC_AtopicDermatitis__BIN	1	3.73E-19	7.15E-20	1.84E-12	IMP, WES, WGS
FLG (ENSG00000143631)	RGC_ChildhoodAsthmaCases_vs_AllergicDiseaseControls__BIN	1	8.92E-11	1.28E-10	1.75E-09	IMP, WES, WGS
FLT3 (ENSG00000122025)	30130_Monocyte_count_inst_mean__RINT	13	9.10E-21	4.26E-20	3.52E-20	IMP, WES, WGS
FXR2 (ENSG00000129245)	30830_SHBG_inst_mean__RINT	17	2.34E-13	1.32E-13	5.68E-14	IMP, WES, WGS
G6PC2 (ENSG00000152254)	30740_Glucose_inst_mean__RINT	2	1.73E-64	1.39E-64	1.95E-57	IMP, WES, WGS
G6PC2 (ENSG00000152254)	30750_Glycated_haemoglobin_HbA1c_inst_mean__RINT	2	3.44E-34	1.93E-34	9.03E-31	IMP, WES, WGS
G6PD (ENSG00000160211)	30010_Red_blood_cell_erythrocyte_count_inst_mean__RINT	23	2.51E-09	2.10E-09	1.79E-07	IMP, WES, WGS
G6PD (ENSG00000160211)	30750_Glycated_haemoglobin_HbA1c_inst_mean__RINT	23	3.15E-29	3.02E-29	6.03E-21	IMP, WES, WGS
GBGT1 (ENSG00000148288)	30610_Alkaline_phosphatase_inst_mean__RINT	9	1.68E-13	1.66E-13	3.26E-13	IMP, WES, WGS
GCK (ENSG00000106633)	30740_Glucose_inst_mean__RINT	7	1.13E-30	3.61E-30	8.13E-05	WES, WGS
GCK (ENSG00000106633)	30750_Glycated_haemoglobin_HbA1c_inst_mean__RINT	7	4.93E-52	4.99E-50	1.78E-06	WES, WGS
GCK (ENSG00000106633)	RGC_T2D_New_CC__BIN	7	8.58E-24	3.93E-21	0.285697	WES, WGS
GCK (ENSG00000106633)	RGC_TAG_ProbableT2D__BIN	7	2.61E-10	9.24E-12	0.149618	WES, WGS
GCM2 (ENSG00000124827)	30680_Calcium_inst_mean__RINT	6	1.19E-09	1.01E-09	1.31E-07	IMP, WES, WGS
GFI1B (ENSG00000165702)	30080_Platelet_count_inst_mean__RINT	9	4.47E-21	3.67E-21	9.88E-10	IMP, WES, WGS
GGT1 (ENSG00000100031)	30730_Gamma_glutamyltransferase_inst_mean__RINT	22	2.42E-210	3.04E-208	4.27E-105	IMP, WES, WGS
GH1 (ENSG00000259384)	30770_IGF_1_inst_mean__RINT	17	2.98E-50	6.03E-52	3.89E-50	IMP, WES, WGS
GIGYF1 (ENSG00000146830)	30690_Cholesterol_inst_mean__RINT	7	1.92E-09	7.18E-10	0.578911	WES, WGS
GIGYF1 (ENSG00000146830)	30750_Glycated_haemoglobin_HbA1c_inst_mean__RINT	7	1.23E-09	3.91E-09	0.000633315	WES, WGS
GMPR (ENSG00000137198)	30040_Mean_corpuscular_volume_inst_mean__RINT	6	2.32E-28	1.68E-28	7.51E-26	IMP, WES, WGS
GMPR (ENSG00000137198)	30050_Mean_corpuscular_haemoglobin_inst_mean__RINT	6	3.20E-37	1.77E-37	1.59E-31	IMP, WES, WGS
GMPR (ENSG00000137198)	30250_Reticulocyte_count_inst_mean__RINT	6	4.76E-20	2.91E-20	2.02E-13	IMP, WES, WGS
GNL1 (ENSG00000204590)	30120_Lymphocyte_count_inst_mean__RINT	6	5.77E-10	5.89E-10	6.09E-10	IMP, WES, WGS
GOT1 (ENSG00000120053)	30650_Aspartate_aminotransferase_inst_mean__RINT	10	1.53E-120	1.22E-110	4.47E-39	IMP, WES, WGS
GP1BA (ENSG00000185245)	30080_Platelet_count_inst_mean__RINT	17	8.51E-14	1.89E-12	0.00039179	WES, WGS
GP1BB (ENSG00000203618)	30080_Platelet_count_inst_mean__RINT	22	2.84E-28	4.53E-31	0.00631651	WES, WGS
GP9 (ENSG00000169704)	30080_Platelet_count_inst_mean__RINT	3	7.24E-24	7.22E-24	3.19E-23	IMP, WES, WGS
GPLD1 (ENSG00000112293)	30610_Alkaline_phosphatase_inst_mean__RINT	6	1.12E-305	1.12E-305	2.65E-297	IMP, WES, WGS
GPSM3 (ENSG00000213654)	30000_White_blood_cell_leukocyte_count_inst_mean__RINT	6	2.31E-09	3.25E-09	2.25E-09	IMP, WES, WGS
GPSM3 (ENSG00000213654)	30120_Lymphocyte_count_inst_mean__RINT	6	1.08E-11	1.05E-11	7.46E-12	IMP, WES, WGS
GPT (ENSG00000167701)	30620_Alanine_aminotransferase_inst_mean__RINT	8	2.55E-306	2.54E-306	1.80E-291	IMP, WES, WGS
GRAMD2A (ENSG00000175318)	50_Standing_height_inst_mean__RINT	15	3.74E-12	4.24E-12	1.43E-11	IMP, WES, WGS
GYG1 (ENSG00000163754)	50_Standing_height_inst_mean__RINT	3	4.29E-09	4.42E-09	1.24E-05	WES, WGS
GZF1 (ENSG00000125812)	30720_Cystatin_C_inst_mean__RINT	20	1.11E-13	1.11E-13	0.000205136	WES, WGS
HAL (ENSG00000084110)	30890_Vitamin_D_inst_mean__RINT	12	4.07E-14	8.38E-14	8.23E-12	IMP, WES, WGS
HAPLN3 (ENSG00000140511)	50_Standing_height_inst_mean__RINT	15	5.82E-10	5.81E-10	9.78E-08	IMP, WES, WGS
HBA1 (ENSG00000206172)	30040_Mean_corpuscular_volume_inst_mean__RINT	16	1.17E-16	5.51E-10	0.912375	WES, WGS
HBA1 (ENSG00000206172)	30050_Mean_corpuscular_haemoglobin_inst_mean__RINT	16	6.20E-18	3.17E-11	0.105632	WES, WGS
HBA2 (ENSG00000188536)	30040_Mean_corpuscular_volume_inst_mean__RINT	16	1.70E-19	1.71E-18	4.28E-12	IMP, WES, WGS
HBA2 (ENSG00000188536)	30050_Mean_corpuscular_haemoglobin_inst_mean__RINT	16	3.32E-20	1.35E-20	2.05E-14	IMP, WES, WGS
HBB (ENSG00000244734)	30010_Red_blood_cell_erythrocyte_count_inst_mean__RINT	11	7.89E-29	1.19E-27	2.12E-07	IMP, WES, WGS
HBB (ENSG00000244734)	30020_Haemoglobin_concentration_inst_mean__RINT	11	4.46E-33	3.03E-33	7.61E-11	IMP, WES, WGS
HBB (ENSG00000244734)	30030_Haematocrit_percentage_inst_mean__RINT	11	9.15E-15	3.84E-15	1.05E-05	WES, WGS
HBB (ENSG00000244734)	30040_Mean_corpuscular_volume_inst_mean__RINT	11	2.59E-43	1.03E-42	7.23E-12	IMP, WES, WGS
HBB (ENSG00000244734)	30050_Mean_corpuscular_haemoglobin_inst_mean__RINT	11	2.56E-43	1.38E-42	4.92E-11	IMP, WES, WGS
HBM (ENSG00000206177)	30050_Mean_corpuscular_haemoglobin_inst_mean__RINT	16	8.52E-10	9.19E-10	4.64E-07	WES, WGS
HCN4 (ENSG00000138622)	102_Pulse_rate_automated_reading_inst_mean__RINT	15	6.34E-09	6.32E-09	5.13E-07	WES, WGS
HECTD4 (ENSG00000173064)	30080_Platelet_count_inst_mean__RINT	12	7.90E-07	1.04E-06	9.82E-10	IMP
HLA-DPA1 (ENSG00000231389)	30810_Phosphate_inst_mean__RINT	6	3.30E-12	3.68E-12	4.22E-12	IMP, WES, WGS
HLA-DQB1 (ENSG00000179344)	30860_Total_protein_inst_mean__RINT	6	0.28914	1.09E-08	0.629916	WES
HNF1A (ENSG00000135100)	30750_Glycated_haemoglobin_HbA1c_inst_mean__RINT	12	1.32E-08	2.54E-06	0.669341	WGS
HNF4A (ENSG00000101076)	30830_SHBG_inst_mean__RINT	20	1.33E-16	8.06E-17	1.03E-14	IMP, WES, WGS
HSPG2 (ENSG00000142798)	30610_Alkaline_phosphatase_inst_mean__RINT	1	2.85E-81	2.91E-81	6.41E-86	IMP, WES, WGS
HTRA1 (ENSG00000166033)	50_Standing_height_inst_mean__RINT	10	1.04E-08	1.66E-08	3.57E-08	IMP, WES, WGS
IFRD2 (ENSG00000214706)	30250_Reticulocyte_count_inst_mean__RINT	3	3.50E-33	8.38E-28	2.42E-20	IMP, WES, WGS
IGF1R (ENSG00000140443)	30770_IGF_1_inst_mean__RINT	15	4.57E-10	7.91E-10	0.00111577	WES, WGS
IGF1R (ENSG00000140443)	50_Standing_height_inst_mean__RINT	15	5.78E-09	4.29E-08	0.222744	WES, WGS
IGF2R (ENSG00000197081)	30790_Lipoprotein_A_inst_mean__RINT	6	7.85E-21	1.09E-20	1.89E-27	IMP, WES, WGS
IGFALS (ENSG00000099769)	30770_IGF_1_inst_mean__RINT	16	5.24E-73	7.11E-73	1.53E-43	IMP, WES, WGS
IGFBP3 (ENSG00000146674)	30770_IGF_1_inst_mean__RINT	7	1.72E-10	2.66E-10	9.78E-08	IMP, WES, WGS
IGLL5 (ENSG00000254709)	30000_White_blood_cell_leukocyte_count_inst_mean__RINT	22	5.41E-13	1.39E-17	0.373547	WES, WGS
IGLL5 (ENSG00000254709)	30120_Lymphocyte_count_inst_mean__RINT	22	1.88E-18	4.89E-28	0.483159	WES, WGS
IHH (ENSG00000163501)	50_Standing_height_inst_mean__RINT	2	1.55E-24	2.78E-26	5.60E-06	WES, WGS
IL17RA (ENSG00000177663)	30000_White_blood_cell_leukocyte_count_inst_mean__RINT	22	2.31E-12	1.87E-12	4.82E-12	IMP, WES, WGS
IL17RA (ENSG00000177663)	30130_Monocyte_count_inst_mean__RINT	22	3.59E-139	3.45E-139	1.31E-138	IMP, WES, WGS
IL17RA (ENSG00000177663)	30150_Eosinophill_count_inst_mean__RINT	22	4.53E-10	3.67E-10	5.17E-10	IMP, WES, WGS
IL33 (ENSG00000137033)	30150_Eosinophill_count_inst_mean__RINT	9	1.43E-26	4.43E-26	1.19E-22	IMP, WES, WGS
IL33 (ENSG00000137033)	RGC_AllergicDiseaseCases_vs_AllergicDiseaseControls__BIN	9	3.30E-09	2.97E-09	1.21E-08	IMP, WES, WGS
INSC (ENSG00000188487)	30890_Vitamin_D_inst_mean__RINT	11	6.26E-10	5.88E-10	4.84E-13	IMP, WES, WGS
IQGAP2 (ENSG00000145703)	30080_Platelet_count_inst_mean__RINT	5	1.21E-25	9.52E-25	1.80E-21	IMP, WES, WGS
IQGAP2 (ENSG00000145703)	30600_Albumin_inst_mean__RINT	5	5.83E-08	3.97E-10	4.43E-06	WES, WGS
IRF8 (ENSG00000140968)	30130_Monocyte_count_inst_mean__RINT	16	2.02E-18	2.03E-18	5.74E-18	IMP, WES, WGS
ITGA2B (ENSG00000005961)	30080_Platelet_count_inst_mean__RINT	17	2.26E-18	2.23E-18	3.89E-17	IMP, WES, WGS
JAK2 (ENSG00000096968)	30080_Platelet_count_inst_mean__RINT	9	4.33E-29	1.31E-28	9.32E-21	IMP, WES, WGS
JAML (ENSG00000160593)	30000_White_blood_cell_leukocyte_count_inst_mean__RINT	11	2.55E-14	3.26E-14	5.72E-15	IMP, WES, WGS
JAML (ENSG00000160593)	30140_Neutrophill_count_inst_mean__RINT	11	3.24E-13	3.80E-13	9.69E-14	IMP, WES, WGS
JMJD4 (ENSG00000081692)	50_Standing_height_inst_mean__RINT	1	3.78E-08	3.97E-08	1.77E-08	IMP, WES, WGS
KDM6B (ENSG00000132510)	30830_SHBG_inst_mean__RINT	17	9.27E-09	9.09E-09	0.00278007	WES, WGS
KLF1 (ENSG00000105610)	30040_Mean_corpuscular_volume_inst_mean__RINT	19	1.06E-25	2.65E-26	3.22E-16	IMP, WES, WGS
KLF1 (ENSG00000105610)	30050_Mean_corpuscular_haemoglobin_inst_mean__RINT	19	1.29E-29	2.28E-29	5.43E-17	IMP, WES, WGS
KLHDC7B (ENSG00000130487)	RGC_hearing_loss__BIN	22	6.17E-11	1.35E-11	1.35E-07	IMP, WES, WGS
KRAS (ENSG00000133703)	30130_Monocyte_count_inst_mean__RINT	12	6.86E-09	4.89E-07	0.541776	WGS
LCAT (ENSG00000213398)	30630_Apolipoprotein_A_inst_mean__RINT	16	4.14E-44	5.85E-44	3.85E-08	IMP, WES, WGS
LCAT (ENSG00000213398)	30760_HDL_cholesterol_inst_mean__RINT	16	6.58E-61	1.66E-60	4.39E-10	IMP, WES, WGS
LCORL (ENSG00000178177)	50_Standing_height_inst_mean__RINT	4	2.52E-15	6.54E-15	0.249085	WES, WGS
LDLR (ENSG00000130164)	30640_Apolipoprotein_B_inst_mean__RINT	19	1.13E-47	5.56E-47	9.00E-08	IMP, WES, WGS
LDLR (ENSG00000130164)	30690_Cholesterol_inst_mean__RINT	19	3.15E-27	1.99E-28	1.06E-08	IMP, WES, WGS
LDLR (ENSG00000130164)	30780_LDL_direct_inst_mean__RINT	19	6.24E-37	1.38E-37	1.75E-10	IMP, WES, WGS
LDLR (ENSG00000130164)	RGC_LipidLowering_Med__BIN	19	2.94E-35	1.13E-31	5.67E-06	WES, WGS
LEPR (ENSG00000116678)	30710_C_reactive_protein_inst_mean__RINT	1	6.91E-09	9.03E-09	4.34E-08	IMP, WES, WGS
LIPC (ENSG00000166035)	30630_Apolipoprotein_A_inst_mean__RINT	15	2.84E-41	1.31E-40	2.82E-32	IMP, WES, WGS
LIPC (ENSG00000166035)	30760_HDL_cholesterol_inst_mean__RINT	15	4.00E-33	5.23E-32	5.36E-23	IMP, WES, WGS
LIPG (ENSG00000101670)	30630_Apolipoprotein_A_inst_mean__RINT	18	3.22E-49	1.26E-49	4.33E-30	IMP, WES, WGS
LIPG (ENSG00000101670)	30690_Cholesterol_inst_mean__RINT	18	3.46E-15	4.03E-15	3.33E-10	IMP, WES, WGS
LIPG (ENSG00000101670)	30760_HDL_cholesterol_inst_mean__RINT	18	2.68E-39	1.36E-39	2.82E-27	IMP, WES, WGS
LPA (ENSG00000198670)	30790_Lipoprotein_A_inst_mean__RINT	6	6.84E-173	6.80E-173	1.79E-305	IMP, WES, WGS
LPL (ENSG00000175445)	30630_Apolipoprotein_A_inst_mean__RINT	8	1.11E-16	1.11E-16	1.64E-10	IMP, WES, WGS
LPL (ENSG00000175445)	30760_HDL_cholesterol_inst_mean__RINT	8	2.70E-22	2.69E-22	1.57E-12	IMP, WES, WGS
LPL (ENSG00000175445)	30870_Triglycerides_inst_mean__RINT	8	1.33E-12	1.37E-12	4.50E-05	WES, WGS
LRP2 (ENSG00000081479)	30700_Creatinine_inst_mean__RINT	2	9.08E-19	3.67E-19	9.79E-08	IMP, WES, WGS
LRP2 (ENSG00000081479)	30720_Cystatin_C_inst_mean__RINT	2	8.60E-16	3.66E-19	2.58E-08	IMP, WES, WGS
LRP5 (ENSG00000162337)	3146_Speed_of_sound_through_heel_inst_mean__RINT	11	1.70E-18	1.03E-18	1.72E-15	IMP, WES, WGS
LRP5 (ENSG00000162337)	3148_Heel_bone_mineral_density_BMD_inst_mean__RINT	11	3.18E-18	1.90E-18	3.71E-15	IMP, WES, WGS
LRRC75B (ENSG00000178026)	30730_Gamma_glutamyltransferase_inst_mean__RINT	22	2.60E-57	1.57E-57	4.35E-61	IMP, WES, WGS
LY6G6F (ENSG00000204424)	30000_White_blood_cell_leukocyte_count_inst_mean__RINT	6	6.26E-09	7.00E-09	5.66E-09	IMP, WES, WGS
LY6G6F (ENSG00000204424)	30120_Lymphocyte_count_inst_mean__RINT	6	2.35E-11	3.01E-11	2.34E-11	IMP, WES, WGS
LY6G6F-LY6G6D (ENSG00000250641)	30000_White_blood_cell_leukocyte_count_inst_mean__RINT	6	7.83E-09	7.73E-09	7.80E-09	IMP, WES, WGS
LY6G6F-LY6G6D (ENSG00000250641)	30120_Lymphocyte_count_inst_mean__RINT	6	2.62E-11	3.36E-11	2.68E-11	IMP, WES, WGS
LY75 (ENSG00000054219)	30080_Platelet_count_inst_mean__RINT	2	5.87E-13	6.05E-13	1.12E-09	IMP, WES, WGS
LY75-CD302 (ENSG00000248672)	30080_Platelet_count_inst_mean__RINT	2	7.97E-11	4.86E-11	3.77E-08	IMP, WES, WGS
MAMDC2 (ENSG00000165072)	5256_Corneal_hysteresis_right_inst_mean__RINT	9	9.87E-15	4.19E-15	1.74E-13	IMP, WES, WGS
MAP3K11 (ENSG00000173327)	30880_Urate_inst_mean__RINT	11	1.41E-17	1.39E-17	1.79E-16	IMP, WES, WGS
MAP3K15 (ENSG00000180815)	30740_Glucose_inst_mean__RINT	23	1.06E-10	3.68E-11	5.59E-09	IMP, WES, WGS
MAP3K15 (ENSG00000180815)	30750_Glycated_haemoglobin_HbA1c_inst_mean__RINT	23	6.69E-11	8.80E-11	4.41E-08	IMP, WES, WGS
MAP3K4 (ENSG00000085511)	30790_Lipoprotein_A_inst_mean__RINT	6	1.84E-09	1.84E-09	7.15E-13	IMP, WES, WGS
MC4R (ENSG00000166603)	23098_Weight_inst_mean__RINT	18	6.64E-14	8.61E-13	0.000782073	WES, WGS
MC4R (ENSG00000166603)	23104_Body_mass_index_BMI_inst_mean__RINT	18	1.39E-11	1.66E-10	0.0113489	WES, WGS
MC4R (ENSG00000166603)	23105_Basal_metabolic_rate_inst_mean__RINT	18	1.78E-13	1.78E-13	0.00022931	WES, WGS
MC4R (ENSG00000166603)	23106_Impedance_of_whole_body_inst_mean__RINT	18	3.87E-09	3.54E-08	0.0473817	WES, WGS
MC4R (ENSG00000166603)	23116_Leg_fat_mass_left_inst_mean__RINT	18	1.89E-11	1.22E-11	0.0136299	WES, WGS
MC4R (ENSG00000166603)	23124_Arm_fat_mass_left_inst_mean__RINT	18	9.68E-12	1.05E-11	0.0063118	WES, WGS
MC4R (ENSG00000166603)	23128_Trunk_fat_mass_inst_mean__RINT	18	5.98E-09	5.35E-09	0.0235438	WES, WGS
MC4R (ENSG00000166603)	48_Waist_circumference_inst_mean__RINT	18	5.89E-11	3.49E-09	0.0104691	WES, WGS
MC4R (ENSG00000166603)	49_Hip_circumference_inst_mean__RINT	18	3.21E-10	4.73E-10	0.00431937	WES, WGS
MC4R (ENSG00000166603)	RGC_TAG_Severe_Obesity__BIN	18	2.44E-09	2.44E-09	0.0701077	WES, WGS
MEPE (ENSG00000152595)	3146_Speed_of_sound_through_heel_inst_mean__RINT	4	6.87E-13	1.13E-12	1.27E-10	IMP, WES, WGS
MEPE (ENSG00000152595)	3148_Heel_bone_mineral_density_BMD_inst_mean__RINT	4	1.95E-13	3.14E-13	4.59E-11	IMP, WES, WGS
MFSD3 (ENSG00000167700)	30620_Alanine_aminotransferase_inst_mean__RINT	8	7.46E-09	7.30E-09	1.78E-08	IMP, WES, WGS
MPL (ENSG00000117400)	30080_Platelet_count_inst_mean__RINT	1	2.23E-20	1.58E-20	3.66E-12	IMP, WES, WGS
MPO (ENSG00000005381)	30130_Monocyte_count_inst_mean__RINT	17	1.11E-08	1.02E-08	1.69E-08	IMP, WES, WGS
MRC1 (ENSG00000260314)	30650_Aspartate_aminotransferase_inst_mean__RINT	10	6.40E-84	NA	9.01E-75	IMP, WGS
MROH2A (ENSG00000185038)	30660_Direct_bilirubin_inst_mean__RINT	2	5.52E-33	4.99E-33	8.35E-38	IMP, WES, WGS
MROH2A (ENSG00000185038)	30840_Total_bilirubin_inst_mean__RINT	2	1.75E-48	1.76E-48	2.26E-51	IMP, WES, WGS
MRPL18 (ENSG00000112110)	30790_Lipoprotein_A_inst_mean__RINT	6	2.42E-22	2.23E-22	3.26E-22	IMP, WES, WGS
MTMR11 (ENSG00000014914)	50_Standing_height_inst_mean__RINT	1	1.64E-11	1.87E-11	4.00E-10	IMP, WES, WGS
MXD3 (ENSG00000213347)	30810_Phosphate_inst_mean__RINT	5	1.68E-08	1.67E-08	3.77E-08	IMP, WES, WGS
MYH6 (ENSG00000197616)	102_Pulse_rate_automated_reading_inst_mean__RINT	14	4.09E-18	4.04E-18	5.03E-15	IMP, WES, WGS
NBPF3 (ENSG00000142794)	30610_Alkaline_phosphatase_inst_mean__RINT	1	1.16E-21	9.17E-22	1.77E-22	IMP, WES, WGS
NECTIN2 (ENSG00000130202)	30640_Apolipoprotein_B_inst_mean__RINT	19	1.44E-06	1.45E-06	1.35E-08	IMP
NF1 (ENSG00000196712)	50_Standing_height_inst_mean__RINT	17	6.62E-15	1.15E-10	0.0395137	WES, WGS
NKPD1 (ENSG00000179846)	30640_Apolipoprotein_B_inst_mean__RINT	19	1.27E-35	1.27E-35	3.62E-35	IMP, WES, WGS
NKPD1 (ENSG00000179846)	30690_Cholesterol_inst_mean__RINT	19	1.56E-13	1.55E-13	9.36E-14	IMP, WES, WGS
NKPD1 (ENSG00000179846)	30780_LDL_direct_inst_mean__RINT	19	2.46E-19	2.44E-19	1.39E-19	IMP, WES, WGS
NLGN2 (ENSG00000169992)	30830_SHBG_inst_mean__RINT	17	1.20E-10	1.30E-10	8.90E-12	IMP, WES, WGS
NPR2 (ENSG00000159899)	50_Standing_height_inst_mean__RINT	9	3.17E-22	5.09E-23	0.0435482	WES, WGS
NPR3 (ENSG00000113389)	50_Standing_height_inst_mean__RINT	5	9.64E-21	1.31E-19	1.47E-14	IMP, WES, WGS
NR1H3 (ENSG00000025434)	30760_HDL_cholesterol_inst_mean__RINT	11	5.24E-12	4.78E-12	1.91E-09	IMP, WES, WGS
NR1H4 (ENSG00000012504)	30830_SHBG_inst_mean__RINT	12	2.68E-34	1.41E-34	9.75E-35	IMP, WES, WGS
OCA2 (ENSG00000104044)	2217_Age_started_wearing_glasses_or_contact_lenses_inst_mean__RINT	15	1.98E-10	1.89E-10	2.59E-07	IMP, WES, WGS
OMA1 (ENSG00000162600)	30030_Haematocrit_percentage_inst_mean__RINT	1	0.114182	5.14E-14	0.203271	WES
OMA1 (ENSG00000162600)	30040_Mean_corpuscular_volume_inst_mean__RINT	1	0.736915	3.14E-12	0.578032	WES
OMA1 (ENSG00000162600)	30080_Platelet_count_inst_mean__RINT	1	0.24511	1.90E-25	0.0894582	WES
OMA1 (ENSG00000162600)	30220_Basophill_percentage_inst_mean__RINT	1	0.0588201	3.65E-11	0.707689	WES
OMA1 (ENSG00000162600)	30260_Mean_reticulocyte_volume_inst_mean__RINT	1	0.6035	3.26E-53	0.501864	WES
OMA1 (ENSG00000162600)	30810_Phosphate_inst_mean__RINT	1	0.656496	1.16E-26	0.218972	WES
OMA1 (ENSG00000162600)	46_Hand_grip_strength_left_inst_mean__RINT	1	0.793026	2.49E-10	0.819106	WES
OPLAH (ENSG00000178814)	30620_Alanine_aminotransferase_inst_mean__RINT	8	6.93E-09	6.91E-09	3.93E-07	WES, WGS
OR10R2 (ENSG00000198965)	30260_Mean_reticulocyte_volume_inst_mean__RINT	1	1.03E-07	1.27E-07	2.50E-08	IMP, WES, WGS
OSGIN1 (ENSG00000140961)	30610_Alkaline_phosphatase_inst_mean__RINT	16	6.56E-13	1.12E-12	9.06E-13	IMP, WES, WGS
PAPPA2 (ENSG00000116183)	30770_IGF_1_inst_mean__RINT	1	5.26E-09	2.44E-09	0.000132939	WES, WGS
PARPBP (ENSG00000185480)	30770_IGF_1_inst_mean__RINT	12	6.08E-20	5.85E-20	1.06E-19	IMP, WES, WGS
PCSK9 (ENSG00000169174)	30640_Apolipoprotein_B_inst_mean__RINT	1	4.47E-80	5.03E-82	1.99E-36	IMP, WES, WGS
PCSK9 (ENSG00000169174)	30690_Cholesterol_inst_mean__RINT	1	1.91E-62	5.31E-64	9.08E-29	IMP, WES, WGS
PCSK9 (ENSG00000169174)	30780_LDL_direct_inst_mean__RINT	1	1.27E-80	3.91E-82	1.42E-36	IMP, WES, WGS
PCSK9 (ENSG00000169174)	RGC_LipidLowering_Med__BIN	1	1.13E-14	1.27E-14	2.62E-08	IMP, WES, WGS
PDCD6 (ENSG00000249915)	RGC_hearing_loss__BIN	5	9.97E-14	7.82E-14	6.19E-08	IMP, WES, WGS
PDE3B (ENSG00000152270)	30630_Apolipoprotein_A_inst_mean__RINT	11	2.20E-10	6.12E-10	2.58E-08	IMP, WES, WGS
PDE3B (ENSG00000152270)	30760_HDL_cholesterol_inst_mean__RINT	11	1.47E-19	1.08E-18	5.47E-15	IMP, WES, WGS
PDE3B (ENSG00000152270)	30870_Triglycerides_inst_mean__RINT	11	9.03E-21	6.36E-20	9.64E-16	IMP, WES, WGS
PDE3B (ENSG00000152270)	30890_Vitamin_D_inst_mean__RINT	11	3.46E-13	2.18E-13	2.46E-13	IMP, WES, WGS
PDIA2 (ENSG00000185615)	30050_Mean_corpuscular_haemoglobin_inst_mean__RINT	16	2.89E-06	2.88E-06	1.90E-09	IMP
PDZK1 (ENSG00000174827)	30880_Urate_inst_mean__RINT	1	4.01E-16	1.86E-16	0.116646	WES, WGS
PFKM (ENSG00000152556)	30750_Glycated_haemoglobin_HbA1c_inst_mean__RINT	12	5.98E-19	1.10E-18	0.00019232	WES, WGS
PIEZO1 (ENSG00000103335)	30010_Red_blood_cell_erythrocyte_count_inst_mean__RINT	16	6.05E-10	6.80E-10	3.29E-10	IMP, WES, WGS
PIEZO1 (ENSG00000103335)	30020_Haemoglobin_concentration_inst_mean__RINT	16	1.45E-12	1.47E-12	1.32E-12	IMP, WES, WGS
PIEZO1 (ENSG00000103335)	30030_Haematocrit_percentage_inst_mean__RINT	16	4.09E-09	3.93E-09	3.49E-09	IMP, WES, WGS
PIEZO1 (ENSG00000103335)	30250_Reticulocyte_count_inst_mean__RINT	16	8.41E-13	8.45E-13	1.36E-13	IMP, WES, WGS
PIEZO1 (ENSG00000103335)	30750_Glycated_haemoglobin_HbA1c_inst_mean__RINT	16	1.49E-50	9.46E-51	1.19E-39	IMP, WES, WGS
PIEZO1 (ENSG00000103335)	30840_Total_bilirubin_inst_mean__RINT	16	4.50E-10	4.08E-10	9.47E-07	WES, WGS
PIEZO1 (ENSG00000103335)	50_Standing_height_inst_mean__RINT	16	7.18E-11	3.91E-11	1.43E-05	WES, WGS
PKD1 (ENSG00000008710)	30610_Alkaline_phosphatase_inst_mean__RINT	16	2.47E-11	1.16E-11	3.89E-08	IMP, WES, WGS
PKD1 (ENSG00000008710)	30670_Urea_inst_mean__RINT	16	1.70E-18	5.74E-14	0.67803	WES, WGS
PKD1 (ENSG00000008710)	30700_Creatinine_inst_mean__RINT	16	2.84E-38	6.14E-26	0.000563341	WES, WGS
PKD1 (ENSG00000008710)	30720_Cystatin_C_inst_mean__RINT	16	4.61E-37	1.01E-25	0.165057	WES, WGS
PKLR (ENSG00000143627)	30010_Red_blood_cell_erythrocyte_count_inst_mean__RINT	1	1.89E-11	9.24E-12	4.62E-06	WES, WGS
PKLR (ENSG00000143627)	30020_Haemoglobin_concentration_inst_mean__RINT	1	2.39E-08	1.91E-08	1.15E-06	WES, WGS
PKLR (ENSG00000143627)	30030_Haematocrit_percentage_inst_mean__RINT	1	7.01E-09	6.45E-09	6.39E-08	IMP, WES, WGS
PKLR (ENSG00000143627)	30250_Reticulocyte_count_inst_mean__RINT	1	1.69E-09	1.74E-09	2.08E-09	IMP, WES, WGS
PLA2G12A (ENSG00000123739)	30630_Apolipoprotein_A_inst_mean__RINT	4	2.03E-25	4.30E-25	7.27E-23	IMP, WES, WGS
PLA2G12A (ENSG00000123739)	30760_HDL_cholesterol_inst_mean__RINT	4	9.70E-16	1.32E-15	3.26E-14	IMP, WES, WGS
PLA2G12A (ENSG00000123739)	30830_SHBG_inst_mean__RINT	4	1.16E-19	1.95E-19	1.26E-16	IMP, WES, WGS
PLA2G12A (ENSG00000123739)	30870_Triglycerides_inst_mean__RINT	4	1.93E-15	1.03E-15	1.50E-13	IMP, WES, WGS
PLD1 (ENSG00000075651)	30750_Glycated_haemoglobin_HbA1c_inst_mean__RINT	3	2.47E-08	4.20E-08	2.26E-05	WES, WGS
PLEK (ENSG00000115956)	30130_Monocyte_count_inst_mean__RINT	2	9.17E-09	6.72E-09	1.50E-08	IMP, WES, WGS
PLG (ENSG00000122194)	30720_Cystatin_C_inst_mean__RINT	6	5.51E-08	5.29E-08	9.70E-09	IMP, WES, WGS
PLG (ENSG00000122194)	30790_Lipoprotein_A_inst_mean__RINT	6	4.33E-87	6.55E-87	8.51E-96	IMP, WES, WGS
PLIN1 (ENSG00000166819)	30630_Apolipoprotein_A_inst_mean__RINT	15	1.85E-08	1.62E-08	8.93E-09	IMP, WES, WGS
PLIN1 (ENSG00000166819)	30760_HDL_cholesterol_inst_mean__RINT	15	9.05E-12	6.54E-12	6.12E-11	IMP, WES, WGS
POLE (ENSG00000177084)	30260_Mean_reticulocyte_volume_inst_mean__RINT	12	3.00E-09	1.19E-09	0.0673217	WES, WGS
POR (ENSG00000127948)	30850_Testosterone_inst_mean__RINT	7	1.60E-08	2.97E-08	1.68E-06	WES, WGS
PPARG (ENSG00000132170)	30760_HDL_cholesterol_inst_mean__RINT	3	8.67E-11	7.53E-11	0.133381	WES, WGS
PPP1R37 (ENSG00000104866)	30640_Apolipoprotein_B_inst_mean__RINT	19	3.28E-12	2.39E-12	1.21E-12	IMP, WES, WGS
PROC (ENSG00000115718)	RGC_TAG_VTE_CC__BIN	2	7.51E-11	2.60E-11	4.83E-05	WES, WGS
PRPSAP1 (ENSG00000161542)	30880_Urate_inst_mean__RINT	17	6.78E-09	2.36E-09	7.85E-08	IMP, WES, WGS
PRRC2A (ENSG00000204469)	30000_White_blood_cell_leukocyte_count_inst_mean__RINT	6	1.61E-08	1.54E-08	1.20E-08	IMP, WES, WGS
PRRC2A (ENSG00000204469)	30080_Platelet_count_inst_mean__RINT	6	2.54E-07	2.35E-07	8.88E-09	IMP, WES, WGS
PRRC2A (ENSG00000204469)	30120_Lymphocyte_count_inst_mean__RINT	6	1.23E-11	1.50E-11	9.52E-12	IMP, WES, WGS
PRSS56 (ENSG00000237412)	5084_Spherical_power_right_inst_mean__RINT	2	8.51E-09	7.77E-09	3.47E-08	IMP, WES, WGS
PRSS56 (ENSG00000237412)	RGC_MeanSphericalEquivalent__RINT	2	1.18E-09	1.16E-09	3.82E-08	IMP, WES, WGS
PRSS56 (ENSG00000237412)	RGC_MeanSphericalEquivalent_started_wearing_glasses_contacts_before_40__RINT	2	4.05E-09	3.20E-09	1.94E-07	IMP, WES, WGS
PTPRH (ENSG00000080031)	30080_Platelet_count_inst_mean__RINT	19	7.60E-13	1.22E-12	1.68E-10	IMP, WES, WGS
RAD51AP1 (ENSG00000111247)	30810_Phosphate_inst_mean__RINT	12	4.63E-09	4.59E-09	2.86E-09	IMP, WES, WGS
RAP1GAP (ENSG00000076864)	30610_Alkaline_phosphatase_inst_mean__RINT	1	3.54E-10	5.57E-10	4.64E-10	IMP, WES, WGS
RASGRP4 (ENSG00000171777)	30220_Basophill_percentage_inst_mean__RINT	19	4.19E-09	4.83E-09	4.53E-09	IMP, WES, WGS
RBM47 (ENSG00000163694)	30670_Urea_inst_mean__RINT	4	1.46E-09	3.04E-09	2.06E-07	IMP, WES, WGS
RHAG (ENSG00000112077)	30250_Reticulocyte_count_inst_mean__RINT	6	5.22E-19	8.61E-19	0.146267	WES, WGS
RHAG (ENSG00000112077)	30260_Mean_reticulocyte_volume_inst_mean__RINT	6	5.98E-16	6.45E-17	0.868551	WES, WGS
RHAG (ENSG00000112077)	30750_Glycated_haemoglobin_HbA1c_inst_mean__RINT	6	2.28E-21	2.84E-21	0.437252	WES, WGS
RIOK3 (ENSG00000101782)	30250_Reticulocyte_count_inst_mean__RINT	18	4.50E-22	4.93E-22	5.21E-22	IMP, WES, WGS
RNF128 (ENSG00000133135)	30700_Creatinine_inst_mean__RINT	23	2.50E-35	2.58E-35	2.28E-35	IMP, WES, WGS
RORC (ENSG00000143365)	30730_Gamma_glutamyltransferase_inst_mean__RINT	1	1.31E-13	1.30E-13	1.99E-13	IMP, WES, WGS
RTEL1 (ENSG00000258366)	30040_Mean_corpuscular_volume_inst_mean__RINT	20	2.01E-11	1.16E-10	0.796962	WES, WGS
RTEL1 (ENSG00000258366)	30050_Mean_corpuscular_haemoglobin_inst_mean__RINT	20	9.51E-13	1.23E-11	0.473164	WES, WGS
S1PR4 (ENSG00000125910)	30000_White_blood_cell_leukocyte_count_inst_mean__RINT	19	4.46E-28	3.52E-28	4.51E-28	IMP, WES, WGS
S1PR4 (ENSG00000125910)	30130_Monocyte_count_inst_mean__RINT	19	5.79E-10	6.10E-10	1.94E-09	IMP, WES, WGS
S1PR4 (ENSG00000125910)	30140_Neutrophill_count_inst_mean__RINT	19	5.86E-31	4.89E-31	6.86E-31	IMP, WES, WGS
S1PR4 (ENSG00000125910)	30150_Eosinophill_count_inst_mean__RINT	19	2.27E-10	2.14E-10	8.13E-09	IMP, WES, WGS
S1PR4 (ENSG00000125910)	30220_Basophill_percentage_inst_mean__RINT	19	1.96E-08	1.89E-08	8.53E-09	IMP, WES, WGS
SAPCD1 (ENSG00000228727)	30020_Haemoglobin_concentration_inst_mean__RINT	6	1.97E-09	1.68E-09	1.05E-09	IMP, WES, WGS
SBNO2 (ENSG00000064932)	30120_Lymphocyte_count_inst_mean__RINT	19	2.13E-08	6.44E-08	0.17761	WES, WGS
SCARB1 (ENSG00000073060)	30630_Apolipoprotein_A_inst_mean__RINT	12	3.17E-27	7.85E-28	1.25E-21	IMP, WES, WGS
SCARB1 (ENSG00000073060)	30760_HDL_cholesterol_inst_mean__RINT	12	1.84E-48	6.75E-49	1.70E-35	IMP, WES, WGS
SCMH1 (ENSG00000010803)	50_Standing_height_inst_mean__RINT	1	5.83E-10	5.24E-10	5.54E-10	IMP, WES, WGS
SCUBE3 (ENSG00000146197)	50_Standing_height_inst_mean__RINT	6	7.16E-16	4.56E-16	0.0242973	WES, WGS
SERPINA1 (ENSG00000197249)	30600_Albumin_inst_mean__RINT	14	1.14E-09	1.12E-09	8.53E-10	IMP, WES, WGS
SH2B3 (ENSG00000111252)	30080_Platelet_count_inst_mean__RINT	12	1.31E-33	1.59E-32	7.84E-22	IMP, WES, WGS
SH2B3 (ENSG00000111252)	30720_Cystatin_C_inst_mean__RINT	12	1.07E-12	2.42E-11	1.26E-06	WES, WGS
SHANK1 (ENSG00000161681)	3063_Forced_expiratory_volume_in_1_second_FEV1_inst_mean__RINT	19	6.32E-07	1.89E-08	0.397445	WES
SHBG (ENSG00000129214)	30830_SHBG_inst_mean__RINT	17	4.00E-307	4.00E-307	3.67E-307	IMP, WES, WGS
SHBG (ENSG00000129214)	30850_Testosterone_inst_mean__RINT	17	4.02E-73	1.83E-72	1.36E-68	IMP, WES, WGS
SHOX (ENSG00000185960)	50_Standing_height_inst_mean__RINT	23	2.19E-09	2.36E-09	NA	WES, WGS
SIGLEC1 (ENSG00000088827)	30730_Gamma_glutamyltransferase_inst_mean__RINT	20	7.39E-12	1.70E-11	2.22E-08	IMP, WES, WGS
SIK3 (ENSG00000160584)	30870_Triglycerides_inst_mean__RINT	11	5.11E-10	4.34E-10	5.51E-10	IMP, WES, WGS
SIX6 (ENSG00000184302)	5084_Spherical_power_right_inst_mean__RINT	14	5.93E-10	6.01E-10	4.38E-10	IMP, WES, WGS
SIX6 (ENSG00000184302)	RGC_MeanSphericalEquivalent__RINT	14	5.45E-10	5.50E-10	4.16E-10	IMP, WES, WGS
SIX6 (ENSG00000184302)	RGC_MeanSphericalEquivalent_started_wearing_glasses_contacts_before_40__RINT	14	4.87E-10	4.78E-10	3.50E-10	IMP, WES, WGS
SLC22A1 (ENSG00000175003)	30790_Lipoprotein_A_inst_mean__RINT	6	3.06E-61	3.05E-61	4.48E-62	IMP, WES, WGS
SLC22A11 (ENSG00000168065)	30880_Urate_inst_mean__RINT	11	2.45E-17	2.24E-17	2.20E-17	IMP, WES, WGS
SLC22A12 (ENSG00000197891)	30880_Urate_inst_mean__RINT	11	1.69E-306	1.68E-306	9.88E-240	IMP, WES, WGS
SLC22A2 (ENSG00000112499)	30700_Creatinine_inst_mean__RINT	6	9.02E-34	7.15E-34	1.01E-25	IMP, WES, WGS
SLC22A2 (ENSG00000112499)	30790_Lipoprotein_A_inst_mean__RINT	6	1.86E-73	2.14E-73	1.27E-87	IMP, WES, WGS
SLC22A3 (ENSG00000146477)	30790_Lipoprotein_A_inst_mean__RINT	6	5.60E-18	5.67E-18	3.90E-18	IMP, WES, WGS
SLC22A7 (ENSG00000137204)	30700_Creatinine_inst_mean__RINT	6	1.83E-13	1.60E-13	1.22E-13	IMP, WES, WGS
SLC2A9 (ENSG00000109667)	30880_Urate_inst_mean__RINT	4	1.56E-108	1.25E-108	3.57E-70	IMP, WES, WGS
SLC30A10 (ENSG00000196660)	30620_Alanine_aminotransferase_inst_mean__RINT	1	1.84E-08	1.69E-08	6.83E-08	IMP, WES, WGS
SLC30A10 (ENSG00000196660)	30650_Aspartate_aminotransferase_inst_mean__RINT	1	3.14E-12	3.00E-12	1.12E-11	IMP, WES, WGS
SLC30A8 (ENSG00000164756)	30750_Glycated_haemoglobin_HbA1c_inst_mean__RINT	8	6.17E-09	4.31E-09	0.000389456	WES, WGS
SLC34A1 (ENSG00000131183)	30810_Phosphate_inst_mean__RINT	5	2.39E-08	2.13E-08	1.49E-07	IMP, WES, WGS
SLC34A3 (ENSG00000198569)	30700_Creatinine_inst_mean__RINT	9	2.39E-10	7.72E-11	4.83E-06	WES, WGS
SLC34A3 (ENSG00000198569)	30720_Cystatin_C_inst_mean__RINT	9	8.47E-12	9.91E-13	7.67E-09	IMP, WES, WGS
SLC34A3 (ENSG00000198569)	30810_Phosphate_inst_mean__RINT	9	7.94E-13	3.51E-12	1.20E-05	WES, WGS
SLC39A5 (ENSG00000139540)	30610_Alkaline_phosphatase_inst_mean__RINT	12	1.89E-08	2.33E-08	1.37E-07	IMP, WES, WGS
SLC47A1 (ENSG00000142494)	30700_Creatinine_inst_mean__RINT	17	1.06E-15	6.75E-16	5.36E-11	IMP, WES, WGS
SLC4A1 (ENSG00000004939)	30250_Reticulocyte_count_inst_mean__RINT	17	7.99E-17	1.61E-16	0.058206	WES, WGS
SLC4A1 (ENSG00000004939)	30260_Mean_reticulocyte_volume_inst_mean__RINT	17	5.84E-15	3.91E-15	0.0127706	WES, WGS
SLC4A1 (ENSG00000004939)	30660_Direct_bilirubin_inst_mean__RINT	17	5.80E-17	6.95E-17	0.344889	WES, WGS
SLC4A1 (ENSG00000004939)	30840_Total_bilirubin_inst_mean__RINT	17	1.51E-15	1.44E-15	0.173968	WES, WGS
SLC6A19 (ENSG00000174358)	30700_Creatinine_inst_mean__RINT	5	1.07E-11	7.82E-12	7.76E-10	IMP, WES, WGS
SLC9A3R1 (ENSG00000109062)	30000_White_blood_cell_leukocyte_count_inst_mean__RINT	17	4.46E-10	4.44E-10	1.71E-08	IMP, WES, WGS
SLCO1B1 (ENSG00000134538)	30660_Direct_bilirubin_inst_mean__RINT	12	1.44E-10	3.69E-11	1.89E-05	WES, WGS
SLCO1B1 (ENSG00000134538)	30840_Total_bilirubin_inst_mean__RINT	12	1.62E-12	5.90E-14	1.89E-07	IMP, WES, WGS
SLCO1B3 (ENSG00000111700)	30660_Direct_bilirubin_inst_mean__RINT	12	1.98E-50	4.22E-46	9.13E-36	IMP, WES, WGS
SLCO1B3 (ENSG00000111700)	30840_Total_bilirubin_inst_mean__RINT	12	2.60E-48	5.11E-44	2.11E-34	IMP, WES, WGS
SLCO1B3-SLCO1B7 (ENSG00000257046)	30660_Direct_bilirubin_inst_mean__RINT	12	1.50E-45	1.51E-41	1.15E-32	IMP, WES, WGS
SLCO1B3-SLCO1B7 (ENSG00000257046)	30840_Total_bilirubin_inst_mean__RINT	12	2.63E-40	1.08E-36	8.64E-29	IMP, WES, WGS
SMAD6 (ENSG00000137834)	3143_Ankle_spacing_width_inst_mean__RINT	15	2.70E-12	5.96E-11	0.31449	WES, WGS
SMIM5 (ENSG00000204323)	3062_Forced_vital_capacity_FVC_inst_mean__RINT	17	1.74E-08	1.73E-08	0.263235	WES, WGS
SNX8 (ENSG00000106266)	30600_Albumin_inst_mean__RINT	7	4.01E-09	2.93E-09	4.84E-09	IMP, WES, WGS
SNX8 (ENSG00000106266)	30860_Total_protein_inst_mean__RINT	7	8.14E-16	8.01E-16	3.66E-16	IMP, WES, WGS
SPECC1L (ENSG00000100014)	30730_Gamma_glutamyltransferase_inst_mean__RINT	22	1.99E-12	1.69E-12	8.58E-13	IMP, WES, WGS
SPHK1 (ENSG00000176170)	30120_Lymphocyte_count_inst_mean__RINT	17	2.77E-13	2.54E-12	1.70E-10	IMP, WES, WGS
SPHK1 (ENSG00000176170)	30250_Reticulocyte_count_inst_mean__RINT	17	8.25E-13	1.62E-12	6.74E-11	IMP, WES, WGS
SPSB3 (ENSG00000162032)	30770_IGF_1_inst_mean__RINT	16	6.79E-08	6.85E-08	1.14E-08	IMP, WES, WGS
SPTA1 (ENSG00000163554)	30250_Reticulocyte_count_inst_mean__RINT	1	1.19E-14	1.83E-12	1.65E-08	IMP, WES, WGS
SPTA1 (ENSG00000163554)	30260_Mean_reticulocyte_volume_inst_mean__RINT	1	1.21E-13	6.03E-13	9.91E-07	WES, WGS
SPTA1 (ENSG00000163554)	30660_Direct_bilirubin_inst_mean__RINT	1	7.06E-10	5.07E-09	0.631882	WES, WGS
SPTA1 (ENSG00000163554)	30750_Glycated_haemoglobin_HbA1c_inst_mean__RINT	1	1.74E-17	4.76E-18	8.89E-11	IMP, WES, WGS
SPTA1 (ENSG00000163554)	30840_Total_bilirubin_inst_mean__RINT	1	1.20E-10	4.79E-10	0.126153	WES, WGS
SPTB (ENSG00000070182)	30260_Mean_reticulocyte_volume_inst_mean__RINT	14	7.90E-09	3.80E-07	0.0825851	WGS
SSTR5 (ENSG00000162009)	30770_IGF_1_inst_mean__RINT	16	3.55E-12	3.61E-12	2.19E-09	IMP, WES, WGS
ST20 (ENSG00000180953)	30130_Monocyte_count_inst_mean__RINT	15	8.94E-20	8.87E-20	5.59E-18	IMP, WES, WGS
STC2 (ENSG00000113739)	23105_Basal_metabolic_rate_inst_mean__RINT	5	1.53E-10	1.52E-10	0.000232643	WES, WGS
STC2 (ENSG00000113739)	50_Standing_height_inst_mean__RINT	5	6.52E-22	6.32E-22	2.10E-12	IMP, WES, WGS
SURF2 (ENSG00000148291)	30610_Alkaline_phosphatase_inst_mean__RINT	9	6.84E-05	6.69E-05	8.35E-10	IMP
SUSD1 (ENSG00000106868)	30020_Haemoglobin_concentration_inst_mean__RINT	9	1.68E-09	3.94E-09	7.29E-09	IMP, WES, WGS
SYNJ2 (ENSG00000078269)	30730_Gamma_glutamyltransferase_inst_mean__RINT	6	2.58E-21	8.18E-21	2.52E-17	IMP, WES, WGS
SYT7 (ENSG00000011347)	30880_Urate_inst_mean__RINT	11	6.43E-26	6.43E-26	8.61E-25	IMP, WES, WGS
TBC1D22B (ENSG00000065491)	30040_Mean_corpuscular_volume_inst_mean__RINT	6	8.05E-08	8.05E-08	5.37E-09	IMP, WES, WGS
TBC1D22B (ENSG00000065491)	30050_Mean_corpuscular_haemoglobin_inst_mean__RINT	6	4.67E-08	4.67E-08	3.53E-09	IMP, WES, WGS
TBX5 (ENSG00000089225)	102_Pulse_rate_automated_reading_inst_mean__RINT	12	5.21E-17	4.58E-17	4.56E-17	IMP, WES, WGS
TBX5 (ENSG00000089225)	4194_Pulse_rate_inst_mean__RINT	12	4.19E-09	4.19E-09	3.26E-09	IMP, WES, WGS
TDP2 (ENSG00000111802)	30610_Alkaline_phosphatase_inst_mean__RINT	6	2.56E-21	2.22E-21	8.32E-22	IMP, WES, WGS
TENT5C (ENSG00000183508)	30050_Mean_corpuscular_haemoglobin_inst_mean__RINT	1	4.25E-12	3.88E-12	1.25E-08	IMP, WES, WGS
TERT (ENSG00000164362)	30010_Red_blood_cell_erythrocyte_count_inst_mean__RINT	5	4.13E-09	8.23E-10	0.62586	WES, WGS
TERT (ENSG00000164362)	30040_Mean_corpuscular_volume_inst_mean__RINT	5	9.44E-11	4.47E-11	0.52352	WES, WGS
TERT (ENSG00000164362)	30050_Mean_corpuscular_haemoglobin_inst_mean__RINT	5	8.40E-10	1.12E-10	0.616995	WES, WGS
TET2 (ENSG00000168769)	30150_Eosinophill_count_inst_mean__RINT	4	8.32E-18	1.21E-16	0.729118	WES, WGS
TF (ENSG00000091513)	30040_Mean_corpuscular_volume_inst_mean__RINT	3	1.07E-15	1.07E-15	4.88E-16	IMP, WES, WGS
TF (ENSG00000091513)	30050_Mean_corpuscular_haemoglobin_inst_mean__RINT	3	3.28E-19	3.28E-19	1.57E-18	IMP, WES, WGS
TFR2 (ENSG00000106327)	30010_Red_blood_cell_erythrocyte_count_inst_mean__RINT	7	9.96E-09	9.21E-09	9.70E-08	IMP, WES, WGS
TFR2 (ENSG00000106327)	30020_Haemoglobin_concentration_inst_mean__RINT	7	1.59E-13	2.54E-13	1.61E-08	IMP, WES, WGS
TFR2 (ENSG00000106327)	30030_Haematocrit_percentage_inst_mean__RINT	7	8.85E-12	1.39E-11	4.06E-09	IMP, WES, WGS
TFR2 (ENSG00000106327)	30040_Mean_corpuscular_volume_inst_mean__RINT	7	2.41E-11	2.18E-11	3.68E-08	IMP, WES, WGS
TFR2 (ENSG00000106327)	30050_Mean_corpuscular_haemoglobin_inst_mean__RINT	7	2.90E-17	1.02E-17	2.35E-09	IMP, WES, WGS
TFRC (ENSG00000072274)	30040_Mean_corpuscular_volume_inst_mean__RINT	3	1.20E-19	3.36E-20	0.622258	WES, WGS
TFRC (ENSG00000072274)	30050_Mean_corpuscular_haemoglobin_inst_mean__RINT	3	1.20E-19	8.92E-21	0.767331	WES, WGS
THBD (ENSG00000178726)	30720_Cystatin_C_inst_mean__RINT	20	3.04E-08	3.18E-08	2.12E-08	IMP, WES, WGS
THBS3 (ENSG00000169231)	50_Standing_height_inst_mean__RINT	1	7.31E-09	1.94E-08	4.76E-06	WES, WGS
THBS4 (ENSG00000113296)	RGC_corneal_power__RINT	5	3.18E-09	3.17E-09	4.62E-07	WES, WGS
THPO (ENSG00000090534)	30080_Platelet_count_inst_mean__RINT	3	2.07E-09	2.84E-07	0.253244	WGS
TMC8 (ENSG00000167895)	30750_Glycated_haemoglobin_HbA1c_inst_mean__RINT	17	7.45E-28	7.44E-28	2.48E-25	IMP, WES, WGS
TMEM150B (ENSG00000180061)	50_Standing_height_inst_mean__RINT	19	5.50E-08	5.48E-08	1.84E-08	IMP, WES, WGS
TMEM236 (ENSG00000148483)	30650_Aspartate_aminotransferase_inst_mean__RINT	10	9.05E-20	1.24E-19	3.58E-22	IMP, WES, WGS
TMPRSS6 (ENSG00000187045)	30020_Haemoglobin_concentration_inst_mean__RINT	22	1.21E-08	5.40E-09	0.000157277	WES, WGS
TMPRSS6 (ENSG00000187045)	30040_Mean_corpuscular_volume_inst_mean__RINT	22	4.97E-21	8.86E-21	1.67E-06	WES, WGS
TMPRSS6 (ENSG00000187045)	30050_Mean_corpuscular_haemoglobin_inst_mean__RINT	22	3.92E-23	3.54E-23	7.14E-08	IMP, WES, WGS
TNFRSF13B (ENSG00000240505)	30000_White_blood_cell_leukocyte_count_inst_mean__RINT	17	2.74E-10	1.62E-10	6.75E-10	IMP, WES, WGS
TNFRSF13B (ENSG00000240505)	30010_Red_blood_cell_erythrocyte_count_inst_mean__RINT	17	2.25E-10	4.45E-10	6.50E-11	IMP, WES, WGS
TNFRSF13B (ENSG00000240505)	30040_Mean_corpuscular_volume_inst_mean__RINT	17	3.02E-10	2.07E-10	4.78E-10	IMP, WES, WGS
TNFRSF13B (ENSG00000240505)	30080_Platelet_count_inst_mean__RINT	17	4.82E-18	4.91E-18	6.66E-16	IMP, WES, WGS
TNFRSF13B (ENSG00000240505)	30120_Lymphocyte_count_inst_mean__RINT	17	1.23E-13	8.36E-14	3.33E-13	IMP, WES, WGS
TNFRSF13B (ENSG00000240505)	30130_Monocyte_count_inst_mean__RINT	17	1.62E-27	7.79E-28	6.61E-25	IMP, WES, WGS
TNFRSF13B (ENSG00000240505)	30600_Albumin_inst_mean__RINT	17	3.85E-13	3.30E-13	6.44E-13	IMP, WES, WGS
TNFRSF13B (ENSG00000240505)	30860_Total_protein_inst_mean__RINT	17	5.99E-36	6.53E-36	9.72E-35	IMP, WES, WGS
TOMM40 (ENSG00000130204)	30710_C_reactive_protein_inst_mean__RINT	19	1.27E-08	1.26E-08	1.28E-08	IMP, WES, WGS
TRIM10 (ENSG00000204613)	30250_Reticulocyte_count_inst_mean__RINT	6	7.40E-14	6.85E-14	1.32E-13	IMP, WES, WGS
TRIM10 (ENSG00000204613)	30260_Mean_reticulocyte_volume_inst_mean__RINT	6	1.32E-14	1.30E-14	6.58E-14	IMP, WES, WGS
TRIM40 (ENSG00000204614)	30250_Reticulocyte_count_inst_mean__RINT	6	2.36E-11	2.32E-11	2.57E-11	IMP, WES, WGS
TRPM8 (ENSG00000144481)	30840_Total_bilirubin_inst_mean__RINT	2	3.27E-14	4.13E-14	7.88E-15	IMP, WES, WGS
TTK (ENSG00000112742)	30260_Mean_reticulocyte_volume_inst_mean__RINT	6	0.447418	2.64E-12	0.202554	WES
TTN (ENSG00000155657)	102_Pulse_rate_automated_reading_inst_mean__RINT	2	2.81E-18	7.04E-20	0.00212968	WES, WGS
TTN (ENSG00000155657)	23105_Basal_metabolic_rate_inst_mean__RINT	2	1.22E-09	8.44E-09	0.315213	WES, WGS
TTN (ENSG00000155657)	23106_Impedance_of_whole_body_inst_mean__RINT	2	5.12E-13	1.36E-12	0.220844	WES, WGS
TUBB1 (ENSG00000101162)	30080_Platelet_count_inst_mean__RINT	20	8.52E-45	6.58E-46	4.28E-33	IMP, WES, WGS
TYMP (ENSG00000025708)	30260_Mean_reticulocyte_volume_inst_mean__RINT	22	1.13E-08	5.86E-08	0.00367232	WES, WGS
UGT1A1 (ENSG00000241635)	30660_Direct_bilirubin_inst_mean__RINT	2	3.31E-40	1.44E-40	7.08E-21	IMP, WES, WGS
UGT1A1 (ENSG00000241635)	30840_Total_bilirubin_inst_mean__RINT	2	1.44E-62	1.55E-63	1.33E-33	IMP, WES, WGS
UGT1A10 (ENSG00000242515)	30660_Direct_bilirubin_inst_mean__RINT	2	9.37E-31	1.22E-30	1.50E-23	IMP, WES, WGS
UGT1A10 (ENSG00000242515)	30840_Total_bilirubin_inst_mean__RINT	2	7.42E-40	5.69E-40	8.00E-31	IMP, WES, WGS
UGT1A3 (ENSG00000243135)	30660_Direct_bilirubin_inst_mean__RINT	2	2.80E-26	1.35E-27	2.08E-16	IMP, WES, WGS
UGT1A3 (ENSG00000243135)	30840_Total_bilirubin_inst_mean__RINT	2	2.48E-41	1.35E-42	2.31E-27	IMP, WES, WGS
UGT1A4 (ENSG00000244474)	30660_Direct_bilirubin_inst_mean__RINT	2	9.21E-19	1.32E-18	1.01E-18	IMP, WES, WGS
UGT1A4 (ENSG00000244474)	30840_Total_bilirubin_inst_mean__RINT	2	1.74E-25	2.70E-25	3.43E-27	IMP, WES, WGS
UGT1A5 (ENSG00000240224)	30660_Direct_bilirubin_inst_mean__RINT	2	3.02E-40	2.79E-41	1.89E-35	IMP, WES, WGS
UGT1A5 (ENSG00000240224)	30840_Total_bilirubin_inst_mean__RINT	2	5.90E-56	2.46E-57	1.33E-52	IMP, WES, WGS
UGT1A6 (ENSG00000167165)	30660_Direct_bilirubin_inst_mean__RINT	2	2.06E-28	5.02E-29	9.54E-19	IMP, WES, WGS
UGT1A6 (ENSG00000167165)	30840_Total_bilirubin_inst_mean__RINT	2	2.32E-35	6.50E-37	9.27E-30	IMP, WES, WGS
UGT1A7 (ENSG00000244122)	30660_Direct_bilirubin_inst_mean__RINT	2	9.50E-27	8.13E-28	2.82E-25	IMP, WES, WGS
UGT1A7 (ENSG00000244122)	30840_Total_bilirubin_inst_mean__RINT	2	1.71E-177	5.00E-184	1.09E-189	IMP, WES, WGS
UGT1A8 (ENSG00000242366)	30660_Direct_bilirubin_inst_mean__RINT	2	2.18E-18	1.51E-18	2.27E-09	IMP, WES, WGS
UGT1A8 (ENSG00000242366)	30840_Total_bilirubin_inst_mean__RINT	2	1.45E-23	4.83E-24	1.60E-12	IMP, WES, WGS
UGT1A9 (ENSG00000241119)	30660_Direct_bilirubin_inst_mean__RINT	2	3.75E-27	1.45E-26	2.74E-30	IMP, WES, WGS
UGT1A9 (ENSG00000241119)	30840_Total_bilirubin_inst_mean__RINT	2	4.80E-38	2.76E-37	1.13E-43	IMP, WES, WGS
UPB1 (ENSG00000100024)	30730_Gamma_glutamyltransferase_inst_mean__RINT	22	1.19E-10	1.26E-10	9.14E-11	IMP, WES, WGS
USP40 (ENSG00000085982)	30660_Direct_bilirubin_inst_mean__RINT	2	2.09E-12	1.42E-12	5.15E-14	IMP, WES, WGS
USP40 (ENSG00000085982)	30840_Total_bilirubin_inst_mean__RINT	2	3.24E-20	1.94E-20	2.99E-23	IMP, WES, WGS
WDR1 (ENSG00000071127)	30880_Urate_inst_mean__RINT	4	9.36E-13	5.59E-13	6.93E-14	IMP, WES, WGS
ZFAT (ENSG00000066827)	23098_Weight_inst_mean__RINT	8	1.49E-12	1.82E-11	6.31E-10	IMP, WES, WGS
ZFAT (ENSG00000066827)	23105_Basal_metabolic_rate_inst_mean__RINT	8	5.76E-22	6.20E-19	3.90E-14	IMP, WES, WGS
ZFAT (ENSG00000066827)	3143_Ankle_spacing_width_inst_mean__RINT	8	1.54E-08	2.03E-08	9.45E-05	WES, WGS
ZFAT (ENSG00000066827)	4080_Systolic_blood_pressure_automated_reading_inst_mean__RINT	8	2.17E-08	3.92E-08	1.16E-05	WES, WGS
ZFAT (ENSG00000066827)	50_Standing_height_inst_mean__RINT	8	2.85E-45	1.63E-35	2.03E-26	IMP, WES, WGS
ZNF12 (ENSG00000164631)	30770_IGF_1_inst_mean__RINT	7	2.30E-09	2.23E-09	0.0151214	WES, WGS
ZNF16 (ENSG00000170631)	30620_Alanine_aminotransferase_inst_mean__RINT	8	0.69995	0.751675	2.50E-08	IMP
ZNF229 (ENSG00000278318)	30640_Apolipoprotein_B_inst_mean__RINT	19	6.53E-17	6.84E-17	2.81E-16	IMP, WES, WGS
ZNF251 (ENSG00000198169)	30620_Alanine_aminotransferase_inst_mean__RINT	8	2.06E-09	2.05E-09	3.14E-11	IMP, WES, WGS
ZNF518B (ENSG00000178163)	30880_Urate_inst_mean__RINT	4	1.31E-12	1.63E-10	9.16E-16	IMP, WES, WGS
ZNF800 (ENSG00000048405)	30610_Alkaline_phosphatase_inst_mean__RINT	7	8.83E-16	8.27E-16	7.19E-17	IMP, WES, WGS
ZPR1 (ENSG00000109917)	30870_Triglycerides_inst_mean__RINT	11	1.51E-13	1.51E-13	1.60E-14	IMP, WES, WGS

## Sheet: SupplementaryData3_TraitList
Trait	Type
102_Pulse_rate_automated_reading_inst_mean__RINT	Quantitative
20022_Birth_weight_inst_mean__RINT	Quantitative
20161_Pack_years_of_smoking_inst_mean__RINT	Quantitative
3062_Forced_vital_capacity_FVC_inst_mean__RINT	Quantitative
3063_Forced_expiratory_volume_in_1_second_FEV1_inst_mean__RINT	Quantitative
2217_Age_started_wearing_glasses_or_contact_lenses_inst_mean__RINT	Quantitative
23098_Weight_inst_mean__RINT	Quantitative
23099_Body_fat_percentage_inst_mean__RINT	Quantitative
23104_Body_mass_index_BMI_inst_mean__RINT	Quantitative
23105_Basal_metabolic_rate_inst_mean__RINT	Quantitative
23106_Impedance_of_whole_body_inst_mean__RINT	Quantitative
23116_Leg_fat_mass_left_inst_mean__RINT	Quantitative
23124_Arm_fat_mass_left_inst_mean__RINT	Quantitative
23128_Trunk_fat_mass_inst_mean__RINT	Quantitative
30000_White_blood_cell_leukocyte_count_inst_mean__RINT	Quantitative
30010_Red_blood_cell_erythrocyte_count_inst_mean__RINT	Quantitative
30020_Haemoglobin_concentration_inst_mean__RINT	Quantitative
30030_Haematocrit_percentage_inst_mean__RINT	Quantitative
30040_Mean_corpuscular_volume_inst_mean__RINT	Quantitative
30050_Mean_corpuscular_haemoglobin_inst_mean__RINT	Quantitative
30080_Platelet_count_inst_mean__RINT	Quantitative
30120_Lymphocyte_count_inst_mean__RINT	Quantitative
30130_Monocyte_count_inst_mean__RINT	Quantitative
30140_Neutrophill_count_inst_mean__RINT	Quantitative
30150_Eosinophill_count_inst_mean__RINT	Quantitative
30220_Basophill_percentage_inst_mean__RINT	Quantitative
30250_Reticulocyte_count_inst_mean__RINT	Quantitative
30260_Mean_reticulocyte_volume_inst_mean__RINT	Quantitative
30500_Microalbumin_in_urine_inst_mean__RINT	Quantitative
30600_Albumin_inst_mean__RINT	Quantitative
30610_Alkaline_phosphatase_inst_mean__RINT	Quantitative
30620_Alanine_aminotransferase_inst_mean__RINT	Quantitative
30630_Apolipoprotein_A_inst_mean__RINT	Quantitative
3064_Peak_expiratory_flow_PEF_inst_mean__RINT	Quantitative
30640_Apolipoprotein_B_inst_mean__RINT	Quantitative
30650_Aspartate_aminotransferase_inst_mean__RINT	Quantitative
30660_Direct_bilirubin_inst_mean__RINT	Quantitative
30670_Urea_inst_mean__RINT	Quantitative
30680_Calcium_inst_mean__RINT	Quantitative
30690_Cholesterol_inst_mean__RINT	Quantitative
30700_Creatinine_inst_mean__RINT	Quantitative
30710_C_reactive_protein_inst_mean__RINT	Quantitative
30720_Cystatin_C_inst_mean__RINT	Quantitative
30730_Gamma_glutamyltransferase_inst_mean__RINT	Quantitative
30740_Glucose_inst_mean__RINT	Quantitative
30750_Glycated_haemoglobin_HbA1c_inst_mean__RINT	Quantitative
30760_HDL_cholesterol_inst_mean__RINT	Quantitative
30770_IGF_1_inst_mean__RINT	Quantitative
30780_LDL_direct_inst_mean__RINT	Quantitative
30790_Lipoprotein_A_inst_mean__RINT	Quantitative
30810_Phosphate_inst_mean__RINT	Quantitative
30830_SHBG_inst_mean__RINT	Quantitative
30840_Total_bilirubin_inst_mean__RINT	Quantitative
30850_Testosterone_inst_mean__RINT	Quantitative
30860_Total_protein_inst_mean__RINT	Quantitative
30870_Triglycerides_inst_mean__RINT	Quantitative
30880_Urate_inst_mean__RINT	Quantitative
30890_Vitamin_D_inst_mean__RINT	Quantitative
3581_Age_at_menopause_last_menstrual_period_inst_mean__RINT	Quantitative
3761_Age_hay_fever_rhinitis_or_eczema_diagnosed_inst_mean__RINT	Quantitative
4079_Diastolic_blood_pressure_automated_reading_inst_mean__RINT	Quantitative
4080_Systolic_blood_pressure_automated_reading_inst_mean__RINT	Quantitative
3143_Ankle_spacing_width_inst_mean__RINT	Quantitative
3146_Speed_of_sound_through_heel_inst_mean__RINT	Quantitative
3148_Heel_bone_mineral_density_BMD_inst_mean__RINT	Quantitative
4194_Pulse_rate_inst_mean__RINT	Quantitative
46_Hand_grip_strength_left_inst_mean__RINT	Quantitative
48_Waist_circumference_inst_mean__RINT	Quantitative
49_Hip_circumference_inst_mean__RINT	Quantitative
5084_Spherical_power_right_inst_mean__RINT	Quantitative
5133_6mm_strong_meridian_right_inst_mean__RINT	Quantitative
50_Standing_height_inst_mean__RINT	Quantitative
5208_logMAR_final_left_inst_mean__RINT	Quantitative
5256_Corneal_hysteresis_right_inst_mean__RINT	Quantitative
5263_Intra_ocular_pressure_Goldmann_correlated_left_inst_mean__RINT	Quantitative
RGC_corneal_power__RINT	Quantitative
RGC_MeanSphericalEquivalent__RINT	Quantitative
RGC_MeanSphericalEquivalent_started_wearing_glasses_contacts_before_40__RINT	Quantitative
RGC_started_wearing_glasses_contacts_before_40__RINT	Quantitative
RGC_Urinary_AlbuminCreatinine_Ratio__RINT	Quantitative
RGC_Airways_Med__BIN	Binary
RGC_AllergicDiseaseCases_vs_AllergicDiseaseControls__BIN	Binary
RGC_Anticoag_Med__BIN	Binary
RGC_Asthma__BIN	Binary
RGC_AtopicDermatitis__BIN	Binary
RGC_Atopy_CC__BIN	Binary
RGC_CAD__BIN	Binary
RGC_hearing_loss__BIN	Binary
RGC_LipidLowering_Med__BIN	Binary
RGC_Metformin_Med__BIN	Binary
RGC_MI__BIN	Binary
RGC_OralDiabetes_Med__BIN	Binary
RGC_T2D_New_CC__BIN	Binary
RGC_TAG_Obesity__BIN	Binary
RGC_TAG_Severe_Obesity__BIN	Binary
RGC_TAG_VTE_CC__BIN	Binary
RGC_AsthmaCases_vs_AllergicDiseaseControls__BIN	Binary
RGC_ChildhoodAsthmaCases_vs_AllergicDiseaseControls__BIN	Binary
RGC_MI_CC__BIN	Binary
RGC_TAG_ProbableT2D__BIN	Binary
